# Supplementary material for: Decoupled transcript and protein concentrations ensure histone homeostasis in different nutrients
Source: EMBO J. 2024 Sep 13;43(21):5141–68. doi: 10.1038/s44318-024-00227-w (PMC11535423; doi:10.1038/s44318-024-00227-w)
Supplement: Supplementary file 3 — Source data Fig. 1 [file 44318_2024_227_MOESM3_ESM.zip]

Archive with 71 entries (51 files):
- Figure 1/
- Figure 1/1A/
- Figure 1/1A/Figure 1A.xlsx
- Figure 1/1B/
- Figure 1/1B/Figure 1B.xlsx
- Figure 1/1C/
- Figure 1/1C/Figure 1C.xlsx
- Figure 1/1D/
- Figure 1/1D/EV1B/
- Figure 1/1D/EV1B/Blot_cropped.tiff
- Figure 1/1D/EV1B/Ponceau Stain.jpg
- Figure 1/1D/Figure 1D.xlsx
- Figure 1/1E/
- Figure 1/1E/Data/
- Figure 1/1E/Data/Figure 1E.xlsx
- Figure 1/1E/Western blot images anti-H2B/
- Figure 1/1E/Western blot images anti-H2B/anti-H2B bands.jpg
- Figure 1/1E/Western blot images anti-H2B/anti-H2B ladder.jpg
- Figure 1/1F/
- Figure 1/1F/Data/
- Figure 1/1F/Data/Figure 1F.xlsx
- Figure 1/1F/Western blot images anti-β actin/
- Figure 1/1F/Western blot images anti-β actin/anti-ACT1 bands.jpg
- Figure 1/1F/Western blot images anti-β actin/anti-ACT1 ladder.jpg
- Figure 1/1G/
- Figure 1/1G/Microscopy images/
- Figure 1/1G/Microscopy images/SCD/
- Figure 1/1G/Microscopy images/SCD/20020302_DCY001_1_SCD_19.czi
- Figure 1/1G/Microscopy images/SCD/20020302_DCY001_1_SCD_19.png
- Figure 1/1G/Microscopy images/SCD/20020302_DCY001_1_SCD_19.tif
- Figure 1/1G/Microscopy images/SCD/20020302_DCY001_1_SCD_19_cropped.tif
- Figure 1/1G/Microscopy images/SCD/20020302_DCY001_1_SCD_21.czi
- Figure 1/1G/Microscopy images/SCD/20020302_DCY001_1_SCD_21.png
- Figure 1/1G/Microscopy images/SCD/20020302_DCY001_1_SCD_21.tif
- Figure 1/1G/Microscopy images/SCD/20020302_DCY001_1_SCD_21_cropped.tif
- Figure 1/1G/Microscopy images/SCD/20020302_DCY001_1_SCD_24.czi
- Figure 1/1G/Microscopy images/SCD/20020302_DCY001_1_SCD_24.png
- Figure 1/1G/Microscopy images/SCD/20020302_DCY001_1_SCD_24.tif
- Figure 1/1G/Microscopy images/SCD/20020302_DCY001_1_SCD_24_cropped.tif
- Figure 1/1G/Microscopy images/SCGE/
- Figure 1/1G/Microscopy images/SCGE/20220303_DCY1_SCGE_10.czi
- Figure 1/1G/Microscopy images/SCGE/20220303_DCY1_SCGE_10.png
- Figure 1/1G/Microscopy images/SCGE/20220303_DCY1_SCGE_10.tif
- Figure 1/1G/Microscopy images/SCGE/20220303_DCY1_SCGE_10_cropped.tif
- Figure 1/1G/Microscopy images/SCGE/20220303_DCY1_SCGE_19.czi
- Figure 1/1G/Microscopy images/SCGE/20220303_DCY1_SCGE_19.png
- Figure 1/1G/Microscopy images/SCGE/20220303_DCY1_SCGE_19.tif
- Figure 1/1G/Microscopy images/SCGE/20220303_DCY1_SCGE_19_cropped.tif
- Figure 1/1G/Microscopy images/SCGE/20220303_DCY1_SCGE_2.czi
- Figure 1/1G/Microscopy images/SCGE/20220303_DCY1_SCGE_2.png
- Figure 1/1G/Microscopy images/SCGE/20220303_DCY1_SCGE_2.tif
- Figure 1/1G/Microscopy images/SCGE/20220303_DCY1_SCGE_2_cropped.tif
- Figure 1/1G/Microscopy images/YPD/
- Figure 1/1G/Microscopy images/YPD/20220302_DCY1_1_YPD_10.czi
- Figure 1/1G/Microscopy images/YPD/20220302_DCY1_1_YPD_10.png
- Figure 1/1G/Microscopy images/YPD/20220302_DCY1_1_YPD_10.tif
- Figure 1/1G/Microscopy images/YPD/20220302_DCY1_1_YPD_10_cropped.tif
- Figure 1/1G/Microscopy images/YPD/20220302_DCY1_1_YPD_14.czi
- Figure 1/1G/Microscopy images/YPD/20220302_DCY1_1_YPD_14.png
- Figure 1/1G/Microscopy images/YPD/20220302_DCY1_1_YPD_14.tif
- Figure 1/1G/Microscopy images/YPD/20220302_DCY1_1_YPD_14_cropped.tif
- Figure 1/1G/Microscopy images/YPD/20220302_DCY1_1_YPD_7.czi
- Figure 1/1G/Microscopy images/YPD/20220302_DCY1_1_YPD_7.png
- Figure 1/1G/Microscopy images/YPD/20220302_DCY1_1_YPD_7.tif
- Figure 1/1G/Microscopy images/YPD/20220302_DCY1_1_YPD_7_cropped.tif
- Figure 1/1H/
- Figure 1/1H/Figure 1H.xlsx
- Figure 1/1I/
- Figure 1/1I/Figure 1I.xlsx
- Figure 1/1J/
- Figure 1/1J/Figure 1J.xlsx
