# Supplementary material for: Decoupled transcript and protein concentrations ensure histone homeostasis in different nutrients
Source: EMBO J. 2024 Sep 13;43(21):5141–68. doi: 10.1038/s44318-024-00227-w (PMC11535423; doi:10.1038/s44318-024-00227-w)
Supplement: Supplementary file 3 — Source data Fig. 1 [file 44318_2024_227_MOESM3_ESM.zip › Figure 1/1A/Figure 1A.xlsx]

## Sheet: Sheet1
Figure 1A	Doubling time [h]
	YPD	SCD	SCGE	SCGal	YPGal	YPGE	SDGE
	1.38315	1.44766	2.72618	2.22188	1.6809	2.87965	5.90679
	1.29823	1.45692	2.63119	2.0571	1.68245	2.61084	6.57136
	1.36124	1.51595	2.71052	2.13905	1.68621	2.87492	5.5579
	1.27849	1.39931	2.49375	2.28695	1.87979	2.70046	6.30392
