# Supplementary material for: Decoupled transcript and protein concentrations ensure histone homeostasis in different nutrients
Source: EMBO J. 2024 Sep 13;43(21):5141–68. doi: 10.1038/s44318-024-00227-w (PMC11535423; doi:10.1038/s44318-024-00227-w)
Supplement: Supplementary file 3 — Source data Fig. 1 [file 44318_2024_227_MOESM3_ESM.zip › Figure 1/1B/Figure 1B.xlsx]

## Sheet: Sheet1
Figure 1B	Cell volume [fL]
	YPD	SCD	SCGE	SCGal	YPGal	YPGE	SDGE
	59.956	56.0201	52.8376	51.981	46.7131	49.6056	52.5625
	62.5377	48.9944	44.8943	58.9426	49.2881	50.8996	58.4663
	60.0836	57.9274	48.0649	65.2749	47.8487	53.3635	47.9177
	64.8401	58.5718	42.7857	52.6136	50.4481	48.4277	55.7003
	61.2428	54.4358	42.1653	50.3382	50.021	48.7949	53.8281
	62.3537	57.6025	43.3908	52.1031	42.9004	47.6556	53.6339
