# Supplementary material for: Decoupled transcript and protein concentrations ensure histone homeostasis in different nutrients
Source: EMBO J. 2024 Sep 13;43(21):5141–68. doi: 10.1038/s44318-024-00227-w (PMC11535423; doi:10.1038/s44318-024-00227-w)
Supplement: Supplementary file 3 — Source data Fig. 1 [file 44318_2024_227_MOESM3_ESM.zip › Figure 1/1C/Figure 1C.xlsx]

## Sheet: Sheet1
Figure 1C		G1 [#cells]						S [#cells]						G2M [#cells]
	YPD	6062.11	12249.5	3204.05	5677.31	4915.3		17893	14213.2	6245.19	17830.3	16687.2		22537.4	18187.3	9394.94	20092.4	19826.4
	SCD	7272.87	7494.4	938.573	2849.88	11361.9		19312.4	19696.8	6968.19	9529.98	16297.8		20295.2	20033.1	10754.5	9461.58	17648.1
	SCGE	16159.5	14991.8	4554.22	11496	15131		13681	13418.6	6777.54	7435.22	13199.4		18637.9	16842.6	6920.98	8836.47	15912.9
	SCGal	7246.61	13691.7	2358.14	8463.38	7341.64		15709.1	16612.6	5731.6	11900.5	11976.5		23831.2	15562.9	9023.18	16409.4	17241.7
	YPGal	6780.77	13522.8	3955.6	7325.87	2665.84		16558.8	13173.8	5541.25	15191.1	17742.2		23585.3	16009.3	7536.1	23236	23956.5
	YPGE	19311.9	24017	7263.61	24224.6	23884.7		13822.2	7879.24	2456.61	7961.34	6989.6		14998.6	9101.16	2044.97	10090	9562.46
	SDGE	22193.3	23156.1	3319.83	5869.04	12896.7		9206.83	7821.81	5255.53	1861.69	4246.8		15167	13036.3	2029.37	2471.73	8311.23
