# Supplementary material for: Decoupled transcript and protein concentrations ensure histone homeostasis in different nutrients
Source: EMBO J. 2024 Sep 13;43(21):5141–68. doi: 10.1038/s44318-024-00227-w (PMC11535423; doi:10.1038/s44318-024-00227-w)
Supplement: Supplementary file 3 — Source data Fig. 1 [file 44318_2024_227_MOESM3_ESM.zip › Figure 1/1D/Figure 1D.xlsx]

## Sheet: Sheet1
Figure 1D		Total protein norm. on YPD mean fold change	Standard deviation		Replicates normalized on YPD
	YPD	1	0		YPD	1	1	1	1	1	1	1
	SCD	0.869173	0.115826		SCD	0.799757	0.851555	1.02975	0.703057	0.961748
	SCGE	0.667844	0.158468		SCGE	0.492256	0.711023	0.599116	0.584139	0.952687
	SCGal	0.758963	0.152181		SCGal	0.648221	0.84742	0.664023	0.489503	0.914061	0.805728	0.943787
	YPGal	0.889725	0.291246		YPGal	0.807517	0.756069	0.61889	0.626179	1.36947	1.30746	0.742487
	YPGE	0.562985	0.09971		YPGE	0.360224	0.543607	0.637147	0.502539	0.667759	0.578724	0.650898
	SDGE	0.617955	0.071504		SDGE	0.536308	0.633733	0.575501	0.726278
