# Supplementary material for: Decoupled transcript and protein concentrations ensure histone homeostasis in different nutrients
Source: EMBO J. 2024 Sep 13;43(21):5141–68. doi: 10.1038/s44318-024-00227-w (PMC11535423; doi:10.1038/s44318-024-00227-w)
Supplement: Supplementary file 3 — Source data Fig. 1 [file 44318_2024_227_MOESM3_ESM.zip › Figure 1/1E/Data/Figure 1E.xlsx]

## Sheet: Sheet1
Figure 1E
	Cell volume norm. on YPD			Rel. H2B expression norm. on YPD				Replicates normalized on YPD
	Mean fold change	Standard deviation		Mean fold change	Standard deviation				YPD		SCD		SCGE		SCGal		YPGal		YPGE		SDGE
YPD	1	0		1	0				Cell size norm. on YPD	H2B expression norm. on YPD	Cell size norm. on YPD	H2B expression norm. on YPD	Cell size norm. on YPD	H2B expression norm. on YPD	Cell size norm. on YPD	H2B expression norm. on YPD	Cell size norm. on YPD	H2B expression norm. on YPD	Cell size norm. on YPD	H2B expression norm. on YPD	Cell size norm. on YPD	H2B expression norm. on YPD
SCD	0.955527	0.12673		1.13965	0.128218				1	1	1.1402	1.31568	0.859847	1.34676	0.922728	1.68668	0.694183	2.0898	0.813903	1.54191	0.840493	1.21121
SCGE	0.814741	0.063368		1.65339	0.276269				1	1	0.934354	0.971756	0.881273	1.53866	0.866986	0.782076	0.788134	2.25322	0.789882	1.94555	0.766221	1.11631
SCGal	0.939907	0.078181		1.1358	0.303419				1	1	0.783438	1.07835	0.717876	2.09789	0.942513	1.08931	0.796369	2.13991	0.888154	1.47577	0.797517	1.52218
YPGal	0.759562	0.046352		2.16098	0.06				1	1	0.964113	1.19283	0.799967	1.63025	0.880905	0.965034			0.827367	1.62217
YPGE	0.829826	0.036254		1.64635	0.180353				1	1					1.0864	1.15588
SDGE	0.80141	0.030446		1.28323	0.173345
