# Supplementary material for: Decoupled transcript and protein concentrations ensure histone homeostasis in different nutrients
Source: EMBO J. 2024 Sep 13;43(21):5141–68. doi: 10.1038/s44318-024-00227-w (PMC11535423; doi:10.1038/s44318-024-00227-w)
Supplement: Supplementary file 3 — Source data Fig. 1 [file 44318_2024_227_MOESM3_ESM.zip › Figure 1/1F/Data/Figure 1F.xlsx]

## Sheet: Sheet1
Figure 1F
	Cell volume norm. on YPD			Rel. actin expression norm. on YPD				Replicates normalized on YPD
	Mean fold change	Standard deviation		Mean fold change	Standard deviation				YPD		SCD		SCGE		SCGal		YPGal		YPGE		SDGE
YPD	1	0		1	0				Cell size norm. on YPD	Actin expression norm. on YPD	Cell size norm. on YPD	Actin expression norm. on YPD	Cell size norm. on YPD	Actin expression norm. on YPD	Cell size norm. on YPD	Actin expression norm. on YPD	Cell size norm. on YPD	Actin expression norm. on YPD	Cell size norm. on YPD	Actin expression norm. on YPD	Cell size norm. on YPD	Actin expression norm. on YPD
SCD	0.955527	0.12673		1.12972	0.135599				1	1	1.1402	1.3619	0.859847	1.65207	0.866986	0.766815	0.779123	0.59712	0.827367	0.691832	0.840493	0.934646
SCGE	0.814741	0.063368		1.48428	0.233718				1	1	0.934354	1.02448	0.881273	1.34448	0.942513	1.60561	0.788134	1.82804	0.813903	1.7457	0.934897	0.986503
SCGal	0.944201	0.08688		1.33365	0.348643				1	1	0.783438	1.05028	0.717876	1.76217	0.880905	1.32702	0.92217	0.726392	0.789882	0.899178	0.766221	1.09235
YPGal	0.821449	0.05847		1.1258	0.495779				1	1	0.964113	1.08223	0.799967	1.17838	1.0864	1.63515	0.796369	1.35166	0.888154	1.07837	0.797517	0.967301
YPGE	0.829826	0.036254		1.10377	0.395054
SDGE	0.834782	0.063531		0.995199	0.059073
