# Supplementary material for: Decoupled transcript and protein concentrations ensure histone homeostasis in different nutrients
Source: EMBO J. 2024 Sep 13;43(21):5141–68. doi: 10.1038/s44318-024-00227-w (PMC11535423; doi:10.1038/s44318-024-00227-w)
Supplement: Supplementary file 3 — Source data Fig. 1 [file 44318_2024_227_MOESM3_ESM.zip › Figure 1/1H/Figure 1H.xlsx]

## Sheet: Sheet1
Figure 1H
	YPD				SCD				SCGE
	Time rel. to bud emergence [min]	H2B-amount [arb. units]			Time rel. to bud emergence [min]	H2B-amount [arb. units]			Time rel. to bud emergence [min]	H2B-amount [arb. units]
	-90	27645.4			-66	30611			-168	27761.2
	-87	28697.4			-63	29991.3			-165	28943.5
	-84	28013			-60	29405.4			-162	29215.1
	-81	28711.1			-57	29843.4			-159	28408
	-78	28412			-54	29267.7			-156	28912.1
	-75	28697.9			-51	29258.4			-153	27933.5
	-72	27565.4			-48	30641.5			-150	29516.1
	-69	27715.1			-45	30550.6			-147	28825.9
	-66	29180.3			-42	30657.1			-144	27083.1
	-63	28753.1			-39	30479.5			-141	28013.1
	-60	28333.7			-36	30413.1			-138	27521
	-57	29478.2			-33	30858.8			-135	28288.5
	-54	29505.6			-30	30905.8			-132	26998.5
	-51	29840.6			-27	30771.7			-129	27646.8
	-48	30401.5			-24	31130.6			-126	26481
	-45	30641.2			-21	31444			-123	29145.7
	-42	30678			-18	32121.8			-120	29189.6
	-39	31046.2			-15	32576.3			-117	28842.9
	-36	30908.7			-12	33028.3			-114	29532.3
	-33	31060.4			-9	34062			-111	29545
	-30	31457.1			-6	35042.4			-108	29603.1
	-27	31769.8			-3	36421.6			-105	30081
	-24	32080.6			0	38089.7			-102	29769
	-21	32544.8			3	39873			-99	30694.6
	-18	33064.4			6	41887.2			-96	30588.4
	-15	33788.7			9	43743.5			-93	30300.6
	-12	34498.4			12	45893.1			-90	30481.7
	-9	35617.8			15	48027.4			-87	30714.4
	-6	36625.9			18	49919			-84	30524.8
	-3	38578.4			21	51690.8			-81	30536.6
	0	40386.9			24	53093.2			-78	30320.6
	3	42118.8			27	54244.7			-75	30566.6
	6	44207.3			30	55169.9			-72	30567.2
	9	46033.5			33	56066.9			-69	30332.5
	12	47859.5			36	57079.3			-66	30043.3
	15	49404.2			39	57832.5			-63	30212.7
	18	50903.6			42	58814			-60	29975.9
	21	52492.7			45	59496.3			-57	29853.9
	24	53837.6			48	60201.1			-54	29730
	27	55164.9			51	60659.7			-51	29923.4
	30	56164.8			54	61107.6			-48	30002.4
	33	57156.7			57	61787.2			-45	29805.9
	36	57903.1			60	62349.4			-42	29882.9
	39	58945.5			63	63008.5			-39	29909.2
	42	59770.9			66	63462.9			-36	29922.4
	45	60416			69	63143.2			-33	29952
	48	60760.2			72	63036.8			-30	30121.9
	51	61140.9			75	63934.3			-27	30169.7
	54	61792.8			78	64926.2			-24	30313.7
	57	61979			81	65986.9			-21	30816.6
	60	62448.3			84	65662.1			-18	30965.3
	63	63012.3			87	66575.2			-15	31581.3
	66	62947.5			90	66019.8			-12	32232.9
	69	63142.5			93	67665.9			-9	33247.7
	72	63626			96	68020			-6	34453.2
	75	64255.7			99	67889.6			-3	35765.4
	78	65126			102	68415.7			0	37213.6
	81	65276.7			105	67451.4			3	38995.5
	84	64994.8			108	68513			6	40927.6
	87	65506.7			111	68470.7			9	42712.7
	90	67013.1							12	44564.7
	93	63391							15	46454.6
	96	66020.8							18	48385.3
									21	49932.2
									24	51694.7
									27	53403.4
									30	54520.7
									33	55855.6
									36	57131.7
									39	57841.1
									42	58403.8
									45	59308.3
									48	59552
									51	60212.9
									54	60793.5
									57	60957.9
									60	61271.3
									63	61873.3
									66	61857.1
									69	62013.4
									72	62198.6
									75	62415
									78	62268.7
									81	62155.1
									84	62070.5
									87	62238.1
									90	62466.5
									93	62303.9
									96	62601.1
									99	62496.9
									102	62537.7
									105	62471.1
									108	62422.4
									111	62057.1
									114	61391.8
									117	60771.6
									120	60687.1
									123	60902.1
									126	60582.8
									129	61223
									132	60995.3
									135	60968.5
									138	61789.2
									141	61746.6
									144	61385.5
									147	62123.6
									150	62266.3
									153	64575.2
									156	65113.8
									159	66660.8
									162	61939.1
									165	61701.3
									168	58843.9
									171	58794
									174	59999
									177	59717.1
									180	59627.4
									183	61810.1
									186	56391.9
									189	56979.4
									192	58576.5
