# Supplementary material for: Decoupled transcript and protein concentrations ensure histone homeostasis in different nutrients
Source: EMBO J. 2024 Sep 13;43(21):5141–68. doi: 10.1038/s44318-024-00227-w (PMC11535423; doi:10.1038/s44318-024-00227-w)
Supplement: Supplementary file 3 — Source data Fig. 1 [file 44318_2024_227_MOESM3_ESM.zip › Figure 1/1I/Figure 1I.xlsx]

## Sheet: Sheet1
Figure 1I		H2B-mCitrine conc at birth [arb. units]
Cell volume [fL]	YPD		Cell volume [fL]	SCD		Cell volume [fL]	SCGE
51.1157	561.941		39.3382	773.225		41.7359	716.65
53.9912	662.208		39.2739	816.386		51.6118	592.466
47.3216	729.772		42.7006	746.363		38.4103	819.194
52.1998	607.857		51.6394	612.325		30.4728	911.016
53.1001	683.864		41.102	770.944		28.8835	1014.86
37.1884	732.734		38.4654	802.25		47.4961	721.034
66.1454	453.699		42.9302	754.109		47.3675	644.26
53.1185	595.753		52.062	558.62		28.562	908.212
54.8088	579.468		29.6185	910.469		23.353	943.749
70.206	458.894		65.2727	483.414		24.1706	1048.56
62.8749	471.631		71.1799	482.406		49.1405	570.618
49.9031	612.447		58.4193	590.05		41.6073	647.973
104.381	365.581		40.2752	806.867		26.6144	958.757
68.4973	558.416		50.4083	612.633		40.5049	687.781
40.9183	808.251		49.6458	606.189		43.0405	691.021
65.4289	449.745		38.7043	615.41		44.2899	626.006
65.9066	550.463		51.6302	612.546		34.3221	828.831
71.7954	492.52		67.1468	382.171		48.5618	561.143
55.0293	611.633		39.7608	682.287		45.4382	725.894
42.6087	684.579		29.839	589.192		26.0815	1223.52
37.6386	721.972		52.8612	494.909		30.8954	927.584
53.8993	549.181		47.4042	687.876		35.792	896.348
34.6437	797.994		53.4216	605.429		30.6566	1002.02
47.9371	667.011		45.4842	672.423		36.922	835.616
65.0706	461.288		47.3491	701.069		35.25	957.503
61.3315	485.98		62.0481	562.331		29.692	980.771
48.1759	627.078		79.7512	404.828		31.906	1071.31
49.8479	651.983		44.8779	623.927		49.8571	512.344
68.1574	517.471		50.2154	533.681		31.217	1007.5
57.813	536.114		62.0665	498.951		44.887	663.992
48.6445	517.371		48.5159	631.309		43.6927	683.815
46.8163	615.192		56.3247	539.577		76.2602	413.668
38.0612	791.16		77.0778	424.719		33.3391	1001.85
70.4082	460.174		35.2041	746.224		45.8241	708.02
44.3083	707.371		44.5104	662.868		41.396	748.864
35.8563	923.423		84.9969	391.269		31.7774	943.734
56.8851	636.641		86.5403	371.073		52.7694	600.924
55.4152	569.032		47.1562	651.012		36.7015	894.031
60.2383	520.367		61.8736	539.596		33.33	1041.11
53.5227	641.731		29.5725	1012.03		50.1603	473.071
50.932	603.316		32.9074	823.25		33.7709	1021.9
34.7815	793.955		59.6136	517.64		69.3608	482.841
43.7754	642.726		117.482	304.923		74.138	405.744
50.0776	610.028		56.3706	568.023		33.284	998.212
59.2002	504.526		84.5008	432.879		40.9826	609.364
35.6083	897.712		72.071	500.458		52.4938	485.728
54.175	588.914		47.6707	723.271		49.1865	563.066
31.6396	940.326		83.527	508.594		29.0673	1097.12
48.2311	641.48		68.6994	616.718		42.1034	921.459
65.5483	508.194		60.2199	599.827		37.1058	868.235
60.9824	551.738		92.2086	407.173		37.1333	727.497
67.0274	489.566		49.0211	657.686		34.2486	808.032
42.4525	667.715		53.3757	631.092		31.2721	1032.45
81.3773	395.021		72.1169	449.175		61.7817	467.398
54.7721	610.343		49.4621	642.201		47.6982	573.039
71.4371	418.715		75.856	444.598		50.785	470.397
57.0964	553.623		48.0841	694.426		74.6157	438.064
40.0272	831.7		95.2403	372.97		58.9521	453.63
77.3534	350.671		95.6904	332.413		53.2379	545.833
59.3931	509.91		36.2881	820.451		46.9357	650.673
42.0299	724.181		42.379	711.443		35.6083	864.742
61.2397	489.346		46.2926	664.173		29.9492	954.934
83.1963	339.527		60.5231	552.046		81.5335	367.475
59.7973	523.56		48.1943	601.959		48.2494	687.54
72.8151	442.535		64.896	487.726		39.4852	895.268
51.6302	524.577		53.4951	629.245		60.9824	506.687
45.9711	591.417		87.7622	346.414
48.6353	549.457		55.9297	562.651
53.4584	598.026		61.3683	600.673
36.4994	874.952		89.3239	427.699
46.2467	657.493		59.6044	578.391
48.8925	664.591		74.9924	459.815
45.7047	743.764		49.3335	600.748
76.692	479.866		61.5061	532.984
56.5911	581.86		67.0366	386.086
47.5053	743.304		52.6316	573.781
44.4093	911.177		63.6925	506.241
33.1095	869.955		49.4713	573.884
59.5033	446.495		38.8145	752.653
39.8526	637.618		37.0506	656.962
47.3583	565.949		60.0178	432.244
48.8282	526.006		117.197	293.165
49.8479	507.97		67.4592	489.741
38.5757	643.463		64.1335	463.469
55.3601	538.15		79.3378	334.171
66.4302	453.303		59.439	472.871
47.8177	684.298		40.3671	663.551
49.0763	650.927		41.5889	549.054
52.1998	618.25		33.5045	724.253
67.3765	466.587		49.3151	531.227
46.0446	640.597		91.391	325.029
70.8675	471.974		52.4203	462.948
36.8669	868.204		76.0856	443.267
59.0899	513.316		47.9095	633.408
67.2479	480.997		36.5086	955.543
44.492	715.013		39	807.401
61.0376	522.31		61	450.233
33.4494	985.534		47	645.169
45.6128	708.129		67	514.489
67.4132	449.598		44	594.591
45.1167	650.302		56	563.198
49.5999	513.897		43	771.813
45.9986	656.276		50.9504	628.455
49.6367	494.074		67.5235	479.946
49.949	750.28		51.373	645.818
70.3071	551.816		55.3784	492.561
			62.1859	533.868
			42.8384	685.735
			47.9554	665.816
			47.6339	660.23
			67.7899	447.404
			57.5741	538.403
			57.8038	538.157
