# Supplementary material for: Decoupled transcript and protein concentrations ensure histone homeostasis in different nutrients
Source: EMBO J. 2024 Sep 13;43(21):5141–68. doi: 10.1038/s44318-024-00227-w (PMC11535423; doi:10.1038/s44318-024-00227-w)
Supplement: Supplementary file 3 — Source data Fig. 1 [file 44318_2024_227_MOESM3_ESM.zip › Figure 1/1J/Figure 1J.xlsx]

## Sheet: Sheet1
Figure 1J		H2B-mCitrine amounts at birth [arb. units]
		YPD	SCD	SCGE
		28724	30417.2	29910.1
		35753.4	32062.6	30578.2
		34533.9	31870.1	31465.5
		31730	31620.1	27761.2
		36313.2	31687.4	29312.8
		27249.2	30858.9	34246.3
		30010.1	32374.1	30517
		31645.5	29082.9	25940.3
		31760	26966.7	22039.4
		32217.1	31553.8	25344.3
		29653.8	34337.6	28040.5
		30563	34470.3	26960.4
		38159.8	32496.8	25516.7
		38250	30881.8	27858.5
		33072.2	30094.8	29741.9
		29426.3	23819	27725.8
		36279.1	31625.9	28447.2
		35360.6	25661.6	27250.1
		33657.8	27128.2	32983.4
		29169	17580.9	31911.2
		27174	26161.5	28658.1
		29600.5	32608.2	32082.1
		27645.4	32343	30718.6
		31974.6	30584.6	30852.6
		30016.2	33195	33752
		29805.9	34891.6	29121
		30210.1	32285.5	34181.1
		32500	28000.5	25544
		35269.4	26799	31451.2
		30994.3	30968.1	29804.6
		25167.2	30628.5	29877.8
		28801	30391.5	31546.4
		30112.5	32736.4	33400.9
		32400	26270.1	32444.4
		31342.4	29504.5	31000
		33110.6	33256.6	29989.4
		36215.4	32112.8	31710.4
		31533	30699.2	32812.3
		31346	33386.8	34700.1
		34347.2	29928.2	23729.4
		30728.1	27091	34510.5
		27614.9	30858.4	33490.2
		28135.6	35822.9	30081.1
		30548.8	32019.8	33224.5
		29868	36578.6	24973.3
		31966	36068.5	25497.7
		31904.4	34478.8	27695.2
		29751.5	42481.4	31890.2
		30939.2	42368.1	38796.6
		33311.2	36121.6	32216.5
		33646.3	37544.9	27014.4
		32814.3	32240.5	27674
		28346.2	33685	32286.8
		32145.8	32393.1	28876.6
		33429.8	31764.6	27332.9
		29911.8	33725.4	23889.1
		31609.9	33390.8	32686.5
		33290.6	35521.8	26742.4
		27125.6	31808.8	29059
		30285.1	29772.6	30539.8
		30437.2	30150.2	30792
		29967.4	30746.3	28599.5
		28247.4	33411.5	29961.5
		31307.5	29011	33173.4
		32223.2	31651.5	35349.8
		27084	33661.6	30899
		27188.1	30402.1
		26723	31468.9
		31969.5	36862.2
		31935.2	38203.8
		30406.9	34474.6
		32493.5	34482.6
		33993.5	29637
		36801.9	32781.8
		32928.1	25881.9
		35310.9	30199
		40464.8	32243.8
		28803.8	28390.8
		26567.9	29213.9
		25410.8	24340.9
		26802.4	25942.3
		25683.9	34358
		25321.2	33037.5
		24822	29723.9
		29792	26512.4
		30113	28107
		32721.5	26785.6
		31945.1	22834.6
		32272.5	24265.8
		31437	26197.5
		29496	29704.8
		33447.6	24267.9
		32008	33726.2
		30331.8	30346.2
		32346	34885.6
		31812.4	31806.2
		31880.5	27522.5
		32965.5	30358.5
		32299.8	34508.5
		30308.9	26154.1
		29339.5	31747.8
		25489.2	33531.2
		30187.8	32020
		24524.2	32407.6
		37475.8	33177.6
		38796.6	27277.2
			33199.1
			29375.8
			31929.5
			31449.3
			30329.5
			30998.1
			31107.5
