# Supplementary material for: Decoupled transcript and protein concentrations ensure histone homeostasis in different nutrients
Source: EMBO J. 2024 Sep 13;43(21):5141–68. doi: 10.1038/s44318-024-00227-w (PMC11535423; doi:10.1038/s44318-024-00227-w)
Supplement: Supplementary file 4 — Source data Fig. 2 [file 44318_2024_227_MOESM4_ESM.zip]

Archive with 13 entries (6 files):
- Figure 2/
- Figure 2/2A/
- Figure 2/2A/Figure 2A.xlsx
- Figure 2/2B/
- Figure 2/2B/Figure 2B.xlsx
- Figure 2/2D/
- Figure 2/2D/Figure 2D.xlsx
- Figure 2/2E/
- Figure 2/2E/Figure 2E.xlsx
- Figure 2/2F/
- Figure 2/2F/Figure 2F.xlsx
- Figure 2/2G/
- Figure 2/2G/Figure 2G.xlsx
