# Supplementary material for: Decoupled transcript and protein concentrations ensure histone homeostasis in different nutrients
Source: EMBO J. 2024 Sep 13;43(21):5141–68. doi: 10.1038/s44318-024-00227-w (PMC11535423; doi:10.1038/s44318-024-00227-w)
Supplement: Supplementary file 4 — Source data Fig. 2 [file 44318_2024_227_MOESM4_ESM.zip › Figure 2/2A/Figure 2A.xlsx]

## Sheet: Sheet1
Figure 2A			Relative mRNA concentration norm. on YPD						Replicates
		YPD		SCD		SCGE
		Mean fold change	Standard Error	Mean fold change	Standard Error	Mean fold change	Standard Error			Relative mRNA concentration, 2^-DDCq								Relative mRNA concentration, 2^-DDCq								Relative mRNA concentration, 2^-DDCq
	HTB1	1	0.135269	0.77726	0.0819999	0.508308	0.0406961		YPD	HTB1	0.000217003	0.000104081	0.000234195	0.000183746			YPD	HTA1	0.000123774	6.58709e-05	9.77869e-05	5.42507e-05	6.06136e-05		YPD	HHT1	3.45729e-05	7.7793e-05	2.6938e-05	7.05986e-05
	HTB2	1	0.092465	0.666438	0.0651604	0.461674	0.0231072		SCD	HTB1	0.000103362	0.000158855	0.000201072	0.000132658	0.00012207		SCD	HTA1	1.8656e-05	5.38759e-05	4.31584e-05	6.81938e-05			SCD	HHT1	0.000110781	0.000111552	3.57921e-05	6.18872e-05
	HTA1	1	0.146426	0.571358	0.112476	0.475843	0.039367		SCGE	HTB1	0.000124635	8.93607e-05	9.06081e-05	9.1873e-05	7.30883e-05		SCGE	HTA1	4.16882e-05	3.11588e-05	4.69017e-05	3.33952e-05			SCGE	HHT1	2.80819e-05	5.03843e-05	3.52993e-05	5.73439e-05
	HTA2	1	0.142403	0.569754	0.135486	0.41862	0.0369058
	HHF1	1	0.051196	0.494202	0.118278	0.577274	0.0990207		YPD	HTB2	0.000690534	0.0005055	0.000771525	0.000512557			YPD	HTA2	3.13755e-05	4.85557e-05	2.17293e-05	4.19782e-05			YPD	HHT2	5.31342e-05	4.85557e-05	5.06176e-05	4.05483e-05
	HHF2	1	0.145819	0.669219	0.095953	0.349553	0.0320972		SCD	HTB2	0.000592869	0.000484908	0.000290334	0.000350087	0.000372622	0.000388446	SCD	HTA2	1.49448e-05	1.46372e-05	1.49448e-05	3.7312e-05			SCD	HHT2	3.27079e-05	3.15938e-05	2.18804e-05	3.29354e-05
	HHT1	1	0.209951	1.52458	0.309682	0.815185	0.110905		SCGE	HTB2	0.000326642	0.000282395	0.000284359	0.000306888	0.000230971		SCGE	HTA2	1.49448e-05	1.01371e-05	1.56878e-05	1.49448e-05	1.94483e-05		SCGE	HHT2	2.78879e-05	2.78879e-05	3.40969e-05	3.18135e-05
	HHT2	1	0.04888	0.617651	0.047586	0.63097	0.0275766
	ACT1	1	0.059585	0.95849	0.0595697	0.964133	0.0452515										YPD	HHF1	7.94276e-05	9.77869e-05	7.61921e-05	7.94276e-05			YPD	ACT1	0.00359448	0.00291963	0.00300171	0.00259509
	MDN1	1	0.0891769	0.884533	0.034839	0.884179	0.049235										SCD	HHF1	3.97138e-05	2.32889e-05	2.78879e-05	7.35967e-05			SCD	ACT1	0.00317286	0.00264962	0.0024551	0.00333061
																	SCGE	HHF1	2.05572e-05	3.29354e-05	6.11763e-05	7.0111e-05	5.53906e-05		SCGE	ACT1	0.00293994	0.00250669	0.00291963	0.00278135	0.00344806
																	YPD	HHF2	3.03068e-05	5.81444e-05	2.08441e-05	4.65777e-05	4.46803e-05		YPD	MDN1	3.8361e-05	3.38614e-05	5.38759e-05	4.08303e-05
																	SCD	HHF2	1.85271e-05	2.4788e-05	2.46168e-05	3.94395e-05			SCD	MDN1	3.8096e-05	3.29354e-05	4.08303e-05	3.57921e-05
																	SCGE	HHF2	1.81459e-05	1.2394e-05	1.41386e-05	1.14048e-05			SCGE	MDN1	3.22576e-05	3.36275e-05	4.22702e-05	3.94395e-05
