# Supplementary material for: Decoupled transcript and protein concentrations ensure histone homeostasis in different nutrients
Source: EMBO J. 2024 Sep 13;43(21):5141–68. doi: 10.1038/s44318-024-00227-w (PMC11535423; doi:10.1038/s44318-024-00227-w)
Supplement: Supplementary file 4 — Source data Fig. 2 [file 44318_2024_227_MOESM4_ESM.zip › Figure 2/2B/Figure 2B.xlsx]

## Sheet: Sheet1
Figure 2B	Cell volume norm. on YPD		Relative mRNA concentration norm. on YPD
HTB1	Mean fold change	Standard error	Mean fold change	Standard error
YPD	1	0.0110285	1	0.135269
SCD	0.899028	0.0214653	0.77726	0.082
SCGE	0.73889	0.0246303	0.508308	0.040696
HTB2
YPD	1	0.0110285	1	0.092465
SCD	0.899028	0.0214653	0.666438	0.06516
SCGE	0.73889	0.0246303	0.461674	0.023
ACT1
YPD	1	0.0110285	1	0.059585
SCD	0.899028	0.0214653	0.95849	0.05957
SCGE	0.73889	0.0246303	0.964133	0.045252
MDN1
YPD	1	0.0110285	1	0.089177
SCD	0.899028	0.0214653	0.884533	0.034839
SCGE	0.73889	0.0246303	0.884179	0.049235
Data of replicates: Cell volume (see Fig. 1B) and mRNA concentration (see Fig. 2A)
