# Supplementary material for: Decoupled transcript and protein concentrations ensure histone homeostasis in different nutrients
Source: EMBO J. 2024 Sep 13;43(21):5141–68. doi: 10.1038/s44318-024-00227-w (PMC11535423; doi:10.1038/s44318-024-00227-w)
Supplement: Supplementary file 4 — Source data Fig. 2 [file 44318_2024_227_MOESM4_ESM.zip › Figure 2/2D/Figure 2D.xlsx]

## Sheet: Sheet1
Figure 2D
HTB1	YPD			SCGE
time [min]	Mean rel. mRNA concentration	Standard deviation		Mean rel. mRNA concentration	Standard deviation
0	2.24257e-05	5.43437e-06		1.99869e-05	2.25951e-06
20	1.59682e-05	4.46069e-07
40	1.90059e-05	3.32216e-06		1.84678e-05	3.82664e-06
50	2.56891e-05	3.55021e-06
60	6.18155e-05	1.82827e-05		1.67049e-05	2.66291e-06
70	0.000101275	1.18606e-05		1.92519e-05	1.68171e-06
80	8.4401e-05	2.07857e-05		3.60975e-05	3.58969e-06
90	4.9557e-05	1.33879e-05		5.37539e-05	6.92907e-06
100	2.82445e-05	3.71652e-06		6.52637e-05	8.17975e-06
120	3.16475e-05	1.49298e-05		4.20076e-05	7.86431e-06
140				3.16808e-05	3.89371e-06
160				3.02375e-05	7.09056e-06
Replicates YPD						Replicates SCGE
HTB1						HTB1
time[min]	Relative mRNA concentration, 2^-DDCq					time[min]	Relative mRNA concentration, 2^-DDCq
0	3.11588e-05	1.81459e-05	2.28096e-05	1.75886e-05		0	2.2652e-05	1.69307e-05	2.15792e-05	1.87858e-05
20	1.64677e-05	1.6354e-05	1.54718e-05	1.55794e-05		40	2.42778e-05	1.38476e-05	1.9048e-05	1.66976e-05
40	1.97197e-05	2.29682e-05	1.95835e-05	1.3752e-05		60	2.04152e-05	1.38476e-05	1.80205e-05	1.45361e-05
50	2.07001e-05	2.8672e-05	2.76953e-05			70	2.18804e-05	1.74067e-05	1.82721e-05	1.94483e-05
60	3.67983e-05	6.86681e-05	7.99801e-05			80	3.97138e-05	3.13755e-05	3.94395e-05	3.38614e-05
70	0.000114688	8.22286e-05	0.000102648	0.000105534		90	6.40696e-05	4.59365e-05	4.92335e-05	5.57758e-05
80	0.000113109	9.31555e-05	7.35967e-05	5.77428e-05		100	7.20821e-05	5.42507e-05	7.41086e-05	6.06136e-05
90	5.24027e-05	6.81938e-05	4.69017e-05	3.07298e-05		120	5.27672e-05	3.88965e-05	4.49911e-05	3.13755e-05
100	2.7504e-05	3.09436e-05	3.20348e-05	2.24956e-05		140	3.2482e-05	3.20348e-05	3.65441e-05	2.56621e-05
120	1.48415e-05	2.82772e-05	2.76953e-05	5.57758e-05		160	3.45729e-05	3.18135e-05	3.62917e-05	1.82721e-05
