# Supplementary material for: Decoupled transcript and protein concentrations ensure histone homeostasis in different nutrients
Source: EMBO J. 2024 Sep 13;43(21):5141–68. doi: 10.1038/s44318-024-00227-w (PMC11535423; doi:10.1038/s44318-024-00227-w)
Supplement: Supplementary file 4 — Source data Fig. 2 [file 44318_2024_227_MOESM4_ESM.zip › Figure 2/2E/Figure 2E.xlsx]

## Sheet: Sheet1
Figure 2E
HTB2	YPD			SCGE
time [min]	Mean rel. mRNA concentration	Standard deviation		Mean rel. mRNA concentration	Standard deviation
0	4.97469e-05	1.91374e-05		4.483e-05	8.05605e-06
20	3.07261e-05	5.71217e-06
40	3.37323e-05	3.86042e-06		2.66827e-05	5.42422e-06
50	6.44116e-05	1.77519e-05
60	0.000237426	7.11514e-05		2.80629e-05	3.8616e-06
70	0.000438258	5.45935e-05		4.95449e-05	1.27543e-05
80	0.000363219	8.58271e-05		0.000111749	1.17926e-05
90	0.000197747	5.62419e-05		0.000173698	3.24592e-05
100	9.76697e-05	1.64533e-05		0.000248956	7.07633e-05
120	7.63527e-05	3.17038e-05		0.000154623	1.43283e-05
140				7.74695e-05	1.7275e-05
160				4.91603e-05	8.59591e-06
Replicates YPD						Replicates SCGE
HTB2						HTB2
time[min]	Relative mRNA concentration, 2^-DDCq					time[min]	Relative mRNA concentration, 2^-DDCq
0	4.92335e-05	2.7504e-05	7.99801e-05	4.22702e-05		0	3.20348e-05	4.39128e-05	5.24027e-05	5.09697e-05
20	2.63836e-05	2.82772e-05	4.05483e-05	2.76953e-05		40	2.82772e-05	1.9048e-05	2.53088e-05	3.40969e-05
40	2.98895e-05	3.70543e-05	3.8096e-05	2.98895e-05		60	2.96831e-05	2.2652e-05	2.67519e-05	3.31645e-05
50	3.999e-05	8.16606e-05	7.15842e-05			70	3.94395e-05	5.0268e-05	3.8361e-05	7.0111e-05
60	0.000137336	0.000278507	0.000296434			80	0.000106268	0.000107752	0.000101235	0.000131742
70	0.000495097	0.000362433	0.000484908	0.000410594		90	0.000208163	0.00012039	0.000181216	0.000185024
80	0.000481559	0.000380451	0.000350087	0.000240779		100	0.000284359	0.000177487	0.000186311	0.000347669
90	0.000203879	0.000265316	0.000212537	0.000109256		120	0.000158855	0.000142179	0.000176261	0.000141197
100	8.81304e-05	0.000106268	0.000119558	7.6722e-05		140	4.82203e-05	9.2512e-05	8.22286e-05	8.69171e-05
120	3.45729e-05	6.23176e-05	8.81304e-05	0.00012039		160	4.34586e-05	5.77428e-05	5.73439e-05	3.8096e-05
