# Supplementary material for: Decoupled transcript and protein concentrations ensure histone homeostasis in different nutrients
Source: EMBO J. 2024 Sep 13;43(21):5141–68. doi: 10.1038/s44318-024-00227-w (PMC11535423; doi:10.1038/s44318-024-00227-w)
Supplement: Supplementary file 4 — Source data Fig. 2 [file 44318_2024_227_MOESM4_ESM.zip › Figure 2/2F/Figure 2F.xlsx]

## Sheet: Sheet1
Figure 2F	Relative mRNA concentration norm. on YPD
MDN1	YPD			SCGE
time [min]	Mean rel. mRNA concentration	Standard deviation		Mean rel. mRNA concentration	Standard deviation
0	3.83733e-05	1.75629e-05		2.57082e-05	8.33561e-06
20	2.97532e-05	5.18713e-06
40	2.2248e-05	2.87024e-06		2.28341e-05	7.44658e-06
50	2.19102e-05	3.94814e-06
60	2.28311e-05	3.58945e-06		2.40501e-05	3.04414e-06
70	3.52427e-05	7.49313e-06		2.54879e-05	6.78017e-06
80	3.90265e-05	9.09742e-06		3.24577e-05	1.20648e-05
90	5.15268e-05	8.74271e-06		3.20792e-05	1.3771e-05
100	5.73506e-05	1.56947e-05		3.57829e-05	1.21158e-05
120	5.38278e-05	1.40915e-05		4.60032e-05	5.75026e-06
140				3.17465e-05	9.61605e-06
160				3.59205e-05	3.11255e-06
Replicates YPD						Replicates SCGE
MDN1						MDN1
time[min]	Relative mRNA concentration, 2^-DDCq					time[min]	Relative mRNA concentration, 2^-DDCq
0	6.67904e-05	3.75715e-05	2.92744e-05	1.98569e-05		0	3.6041e-05	1.91805e-05	1.60174e-05	3.15938e-05
20	2.56621e-05	3.78329e-05	3.07298e-05	2.4788e-05		40	3.31645e-05	1.76497e-05	1.41386e-05	2.63836e-05
40	2.67519e-05	1.93139e-05	2.02741e-05	2.2652e-05		60	2.8672e-05	2.34509e-05	2.01341e-05	2.39436e-05
50	1.65823e-05	2.3128e-05	2.60204e-05			70	3.49342e-05	2.76953e-05	1.6354e-05	2.29682e-05
60	1.85271e-05	2.2652e-05	2.7314e-05			80	5.31342e-05	2.78879e-05	2.29682e-05	2.58406e-05
70	4.75564e-05	2.7504e-05	3.40969e-05	3.18135e-05		90	5.4628e-05	2.18804e-05	1.9995e-05	3.18135e-05
80	4.37608e-05	4.49911e-05	2.32889e-05	4.40652e-05		100	5.20407e-05	2.3614e-05	2.46168e-05	4.28603e-05
90	4.53041e-05	6.36271e-05	5.57758e-05	4.14003e-05		120	4.85557e-05	4.6256e-05	3.67983e-05	5.24027e-05
100	8.16606e-05	5.99173e-05	4.02682e-05	4.75564e-05		140	2.28096e-05	3.31645e-05	2.41101e-05	4.69017e-05
120	4.16882e-05	6.54159e-05	7.0111e-05	3.8096e-05		160	4.11143e-05	3.55448e-05	3.33952e-05	3.36275e-05
