# Supplementary material for: Decoupled transcript and protein concentrations ensure histone homeostasis in different nutrients
Source: EMBO J. 2024 Sep 13;43(21):5141–68. doi: 10.1038/s44318-024-00227-w (PMC11535423; doi:10.1038/s44318-024-00227-w)
Supplement: Supplementary file 4 — Source data Fig. 2 [file 44318_2024_227_MOESM4_ESM.zip › Figure 2/2G/Figure 2G.xlsx]

## Sheet: Sheet1
Figure 2G
			Rel. mRNA concentration [%]						Raw data before norm. on mean conc at time point 0 in YPD								Raw data before norm. on mean conc at time point 0 in SCGE
	YPD	HTB1		HTB2		ACT1			time[min]	Gene	Relative mRNA concentration, 2^-DDCq						time[min]	Gene	Relative mRNA concentration, 2^-DDCq
	time after thiolutin addition [min]	Mean	Standard deviation	Mean	Standard deviation	Mean	Standard deviation		0	HTB1	4.34586e-05	3.52993e-05	6.96267e-05	5.93661e-05	3.20348e-05		0	HTB1	2.54849e-05	2.60204e-05	1.91805e-05	2.88714e-05	2.23402e-05	3.15938e-05
	0	100	29.9821	100	17.0776	100	11.9206		0	HTB2	0.000151332	0.000152384	0.000113109	0.000100536	0.000113109		0	HTB2	6.27511e-05	3.91671e-05	8.69171e-05	0.000136388	6.40696e-05	0.000128139
	5	56.7164	9.89025	53.4641	10.6155	69.6146	13.7161		0	ACT1	0.00225916	0.00315094	0.00293994	0.00293994			0	ACT1	0.00173602	0.000936781	0.00136205	0.00216713
	10	48.5834	23.4916	39.6719	24.6956	71.5809	30.5533		5	HTB1	2.90722e-05	3.40969e-05	2.32889e-05	2.23402e-05			5	HTB1	2.32889e-05	2.01341e-05	2.18804e-05	1.41386e-05
	20	30.4626	6.24149	20.9486	8.68498	68.2626	18.522		5	HTB2	7.10897e-05	6.10352e-05	5.06176e-05	8.69171e-05			5	HTB2	7.99801e-05	8.63167e-05	0.000131742	2.88714e-05	2.54849e-05
	40	13.3267	3.62899	10.2463	5.0785	54.1769	20.3321		5	ACT1	0.00250669	0.00180974	0.00144973	0.00209331			5	ACT1	0.00196671	0.00243815	0.00132481	0.0010911
	60	7.95637	2.89101	7.537	3.93759	40.5331	16.5046		10	HTB1	2.60204e-05	2.14301e-05	7.11848e-06	3.86278e-05			10	HTB1	1.04946e-05	1.33759e-05	1.35627e-05	2.08441e-05	1.54718e-05	1.07151e-05
									10	HTB2	4.82203e-05	3.94395e-05	1.32835e-05	9.91519e-05			10	HTB2	7.83341e-05	2.5134e-05	0.000101939	6.10352e-05	0.000113109	2.80819e-05	3.40969e-05
	SCGE	HTB1		HTB2		ACT1			10	ACT1	0.00248938	0.00207885	0.000613776	0.00289946			10	ACT1	0.00133402	0.00180974	0.00222805	0.0013433	0.00163103
	time after thiolutin addition [min]	Mean	Standard deviation	Mean	Standard deviation	Mean	Standard deviation		20	HTB1	1.52588e-05	1.80205e-05	9.79176e-06	1.53649e-05			20	HTB1	1.3752e-05	1.76497e-05	1.80205e-05	1.1326e-05	1.10163e-05
	0	100	15.8506	100	41.0787	100	29.3226		20	HTB2	2.49604e-05	2.24956e-05	1.41386e-05	4.40652e-05			20	HTB2	4.59365e-05	2.28096e-05	7.8879e-05	2.44467e-05	1.82721e-05	1.16444e-05	1.16444e-05
	5	77.6351	13.6324	81.7255	45.9457	109.977	34.2405		20	ACT1	0.00213729	0.0021822	0.00103224	0.00235509			20	ACT1	0.000949858	0.00157547	0.00149049	0.00118574	0.00111403	0.001011
	10	55.0287	13.6006	73.1741	38.5948	107.658	21.4311		40	HTB1	7.21785e-06	6.876e-06	3.46191e-06	8.0087e-06			40	HTB1	1.10929e-05	1.22234e-05	1.01371e-05	1.70484e-05	1.33759e-05	8.29113e-06	1.14048e-05	1.1326e-05
	20	56.1058	11.7239	35.389	26.0588	78.7553	15.0929		40	HTB2	1.7167e-05	8.3488e-06	5.17503e-06	2.09891e-05			40	HTB2	4.59365e-05	1.0641e-05	4.88934e-05	1.44357e-05	6.86681e-05	1.70484e-05	1.38476e-05	8.0087e-06	2.3614e-05
	40	46.3706	9.38737	32.3513	23.3087	77.0042	13.684		40	ACT1	0.00225916	0.00144973	0.000671651	0.00173602			40	ACT1	0.000943297	0.000923884	0.00156459	0.00106865	0.00130657	0.00126206	0.00128858
	60	41.7912	11.1705	20.7829	8.51007	71.8921	15.1243		60	HTB1	4.92993e-06	2.22155e-06	2.67877e-06	5.43232e-06			60	HTB1	1.51534e-05	8.40687e-06	8.76387e-06	8.1205e-06	1.30102e-05
									60	HTB2	1.1326e-05	5.21103e-06	4.664e-06	1.68137e-05			60	HTB2	2.82772e-05	2.46168e-05	1.51534e-05	1.27424e-05	8.82483e-06
									60	ACT1	0.00164238	0.000653285	0.000705044	0.00157547			60	ACT1	0.00123609	0.0014199	0.000798732	0.00100402
