# Supplementary material for: Decoupled transcript and protein concentrations ensure histone homeostasis in different nutrients
Source: EMBO J. 2024 Sep 13;43(21):5141–68. doi: 10.1038/s44318-024-00227-w (PMC11535423; doi:10.1038/s44318-024-00227-w)
Supplement: Supplementary file 5 — Source data Fig. 3 [file 44318_2024_227_MOESM5_ESM.zip]

Archive with 25 entries (16 files):
- Figure 3/
- Figure 3/3B/
- Figure 3/3B/Figure 3B.xlsx
- Figure 3/3C/
- Figure 3/3C/microscopy images/
- Figure 3/3C/microscopy images/MMY116_2c_ACT1_MDN1_10_cropped.tif
- Figure 3/3C/microscopy images/MMY116_2c_ACT1_MDN1_10_s02_ACT1_preprocessed__MAX_ACT1_gray.png
- Figure 3/3C/microscopy images/MMY116_2c_ACT1_MDN1_10_s02_MDN1_preprocessed__MAX_MDN1_gray.png
- Figure 3/3C/microscopy images/MMY_ACT1_MDN1_YPD_BF_noscale.png
- Figure 3/3C/microscopy images/MMY_ACT1_MDN1_YPD_DAPI_noscale.png
- Figure 3/3C/microscopy images/MMY_ACT1_MDN1_YPD_RED_noscale.png
- Figure 3/3C/microscopy images/MMY_ACT1_MDN1_YPD_Yellow_noscale.png
- Figure 3/3D/
- Figure 3/3D/Figure 3D.xlsx
- Figure 3/3E/
- Figure 3/3E/microscopy images/
- Figure 3/3E/microscopy images/DCY008_8_YPD_9.tif
- Figure 3/3E/microscopy images/DCY008_8_YPD_9_s18_mCitr_preprocessed__MAX_mCitr_gray.png
- Figure 3/3E/microscopy images/MAX_DCY008_8_YPD_BF.png
- Figure 3/3E/microscopy images/MAX_DCY008_8_YPD_DAPI.png
- Figure 3/3E/microscopy images/MAX_DCY008_8_YPD_red.png
- Figure 3/3F/
- Figure 3/3F/Figure 3F.xlsx
- Figure 3/3G/
- Figure 3/3G/Figure 3G.xlsx
