# Supplementary material for: Decoupled transcript and protein concentrations ensure histone homeostasis in different nutrients
Source: EMBO J. 2024 Sep 13;43(21):5141–68. doi: 10.1038/s44318-024-00227-w (PMC11535423; doi:10.1038/s44318-024-00227-w)
Supplement: Supplementary file 5 — Source data Fig. 3 [file 44318_2024_227_MOESM5_ESM.zip › Figure 3/3B/Figure 3B.xlsx]

## Sheet: Sheet1
Figure 3B		Relative mRNA concentration norm. on YPD						Replicates
	YPD		SCD		SCGE
	Mean fold change	Standard Error	Mean fold change	Standard Error	Mean fold change	Standard Error			Relative mRNA concentration, 2^-DDCq
HTB1prom-mCitrine	1	0.0768649	1.29003	0.15336	0.511772	0.0525048		HTB1prom-mCitrine
HTB2prom-mCitrine	1	0.161909	1.07316	0.108063	0.426064	0.0466364		YPD	mCitrine	0.000862015	0.000644291	0.000880127	0.00112178	0.000923884
ACT1prom-mCitrine	1	0.1148	1.01074	0.224608	0.912722	0.0524499		SCD	mCitrine	0.000745244	0.00129754	0.00106126	0.00146997
								SCGE	mCitrine	0.000338161	0.000471649	0.000345267	0.000495097	0.000618045
								HTB2prom-mCitrine
								YPD	mCitrine	0.00113744	0.000498541	0.000976562	0.000564789	0.000509016
								SCD	mCitrine	0.000564789	0.000976562	0.000724865	0.000898621
								SCGE	mCitrine	0.000372622	0.000292353	0.000211069	0.000380451
								ACT1prom-mCitrine
								YPD	mCitrine	0.00172403	0.00189972	0.00131566	0.00127084	0.00086801
								SCD	mCitrine	0.00189972	0.00195312	0.00216713	0.00054555	0.000588773
								SCGE	mCitrine	0.00154305	0.00125335	0.00121065	0.00116134
