# Supplementary material for: Decoupled transcript and protein concentrations ensure histone homeostasis in different nutrients
Source: EMBO J. 2024 Sep 13;43(21):5141–68. doi: 10.1038/s44318-024-00227-w (PMC11535423; doi:10.1038/s44318-024-00227-w)
Supplement: Supplementary file 5 — Source data Fig. 3 [file 44318_2024_227_MOESM5_ESM.zip › Figure 3/3D/Figure 3D.xlsx]

## Sheet: Sheet1
Figure 3D	ACT1	mRNA spots/cell		mRNA spots/cell		mRNA spots/cell		Figure 3D	MDN1	mRNA spots/cell		mRNA spots/cell		mRNA spots/cell
	Cell volume [fL]	YPD	Cell volume [fL]	SCD	Cell volume [fL]	SCGE			Cell volume [fL]	YPD	Cell volume [fL]	SCD	Cell volume [fL]	SCGE
	53.5331	32	34.4558	20	27.2696	13			53.5331	6	34.4558	4	27.2696	5
	32.9529	21	54.6224	20	38.557	16			32.9529	5	54.6224	11	38.557	5
	32.4309	22	34.2142	24	28.3249	15			32.4309	3	34.2142	8	28.3249	5
	53.0134	25	38.2031	20	19.4334	16			53.0134	8	38.2031	5	19.4334	0
	77.5791	22	50.9997	30	47.9231	21			77.5791	9	50.9997	5	47.9231	6
	44.2314	31	36.5589	24	36.0968	26			44.2314	10	36.5589	13	36.0968	2
	41.083	21	38.026	23	31.2396	17			41.083	7	38.026	13	31.2396	4
	57.5575	37	49.6586	33	13.3954	9			57.5575	14	49.6586	10	13.3954	1
	37.8219	24	55.4867	42	32.9215	23			37.8219	5	55.4867	11	32.9215	7
	62.2555	27	92.0801	63	20.5885	16			62.2555	11	92.0801	15	20.5885	1
	52.7397	35	55.266	23	29.7394	17			52.7397	11	55.266	11	29.7394	1
	34.6899	24	70.3189	36	22.9593	11			34.6899	4	70.3189	16	22.9593	3
	38.5375	21	58.7783	35	16.7298	17			38.5375	11	58.7783	7	16.7298	4
	35.8604	25	62.7053	33	33.5943	19			35.8604	6	62.7053	13	33.5943	5
	41.2218	22	64.1673	36	28.8633	19			41.2218	4	64.1673	20	28.8633	3
	31.6789	18	54.9217	35	24.2292	18			31.6789	6	54.9217	12	24.2292	5
	47.8909	25	48.4861	37	27.6194	13			47.8909	11	48.4861	5	27.6194	2
	33.6824	24	75.8167	39	20.8578	13			33.6824	5	75.8167	15	20.8578	9
	48.3656	34	62.8419	44	50.3259	15			48.3656	10	62.8419	16	50.3259	7
	55.3459	37	45.9691	32	48.1771	30			55.3459	9	45.9691	7	48.1771	4
	36.3421	30	77.5072	32	35.202	17			36.3421	7	77.5072	8	35.202	3
	38.4452	31	60.7632	34	20.1767	20			38.4452	6	60.7632	11	20.1767	3
	28.8694	13	77.1851	44	44.248	31			28.8694	6	77.1851	14	44.248	12
	36.8921	26	77.9136	45	28.1023	27			36.8921	5	77.9136	11	28.1023	6
	34.5123	25	56.6642	34	53.6031	37			34.5123	11	56.6642	5	53.6031	4
	45.0598	22	57.1048	38	45.5816	29			45.0598	3	57.1048	10	45.5816	11
	38.1971	38	59.1485	34	63.1539	41			38.1971	7	59.1485	14	63.1539	12
	55.2992	39	103.321	47	54.4271	43			55.2992	4	103.321	18	54.4271	7
	41.2941	19	40.289	18	54.4642	25			41.2941	6	40.289	10	54.4642	8
	35.5875	21	65.7898	33	23.6901	21			35.5875	8	65.7898	14	23.6901	2
	41.7997	25	53.3703	39	45.277	22			41.7997	6	53.3703	11	45.277	9
	36.4577	16	37.8998	31	39.9691	33			36.4577	1	37.8998	6	39.9691	5
	35.9134	21	54.233	36	23.9435	15			35.9134	3	54.233	13	23.9435	5
	80.4399	55	53.8063	29	61.8644	35			80.4399	14	53.8063	9	61.8644	7
	63.1657	43	37.5196	31	40.1573	31			63.1657	16	37.5196	8	40.1573	4
	85.5577	60	46.1583	35	35.4758	24			85.5577	16	46.1583	9	35.4758	8
	52.7037	37	41.5915	26	40.1594	13			52.7037	7	41.5915	11	40.1594	5
	46.7583	34	102.063	39	22.3737	12			46.7583	6	102.063	13	22.3737	4
	63.7287	31	57.6909	39	32.9819	25			63.7287	6	57.6909	19	32.9819	3
	55.1248	37	50.3959	22	88.8405	51			55.1248	8	50.3959	10	88.8405	12
	60.9018	16	69.7939	46	42.5327	35			60.9018	8	69.7939	12	42.5327	3
	65.9911	39	67.9639	47	50.0398	15			65.9911	14	67.9639	14	50.0398	2
	72.2952	59	116.318	77	39.8949	28			72.2952	16	116.318	14	39.8949	11
	75.7192	46	80.3815	62	63.7481	30			75.7192	24	80.3815	16	63.7481	7
	69.0924	34	99.9586	67	83.9033	42			69.0924	10	99.9586	26	83.9033	26
	71.2855	48	53.9026	41	34.8705	22			71.2855	12	53.9026	15	34.8705	9
	88.8298	61	40.447	45	38.824	20			88.8298	11	40.447	10	38.824	1
	53.6923	37	74.9598	44	30.109	27			53.6923	6	74.9598	24	30.109	5
	77.3864	24	50.9257	29	38.4237	28			77.3864	6	50.9257	10	38.4237	8
	84.3561	58	40.7671	34	33.7906	21			84.3561	12	40.7671	11	33.7906	5
	88.6128	49	72.4067	32	51.4123	29			88.6128	13	72.4067	5	51.4123	4
	93.9652	75	58.4668	30	39.0684	31			93.9652	23	58.4668	10	39.0684	5
	42.4755	27	59.3015	28	54.5784	32			42.4755	10	59.3015	6	54.5784	9
	72.1782	50	50.2546	29	32.9145	28			72.1782	13	50.2546	9	32.9145	6
	64.6072	31	46.3715	34	35.1677	21			64.6072	11	46.3715	5	35.1677	5
	71.5047	43	59.6668	40	47.6305	37			71.5047	18	59.6668	7	47.6305	9
	82.9034	57	53.9513	37	47.3843	21			82.9034	10	53.9513	3	47.3843	8
	101.632	52	65.5853	36	37.5283	36			101.632	9	65.5853	10	37.5283	3
	62.1433	38	62.5173	36	31.4213	28			62.1433	6	62.5173	13	31.4213	9
	71.5354	51	83.5866	59	37.4129	22			71.5354	12	83.5866	11	37.4129	11
	54.8529	29	51.4198	51	72.3619	50			54.8529	11	51.4198	6	72.3619	11
	87.5735	54	52.9787	30	29.7943	25			87.5735	16	52.9787	8	29.7943	2
	103.208	58	41.6475	27	30.6309	27			103.208	18	41.6475	8	30.6309	3
	73.1733	59	58.9764	50	26.9515	18			73.1733	10	58.9764	16	26.9515	5
	63.5741	45	57.467	47	33.8839	29			63.5741	11	57.467	11	33.8839	4
	70.4147	55	75.7406	41	26.0197	4			70.4147	13	75.7406	13	26.0197	1
	52.1378	15	71.5209	45	56.9044	46			52.1378	8	71.5209	11	56.9044	13
	59.4206	39	40.6789	33	34.7274	25			59.4206	15	40.6789	9	34.7274	1
	61.4235	35	59.1006	45	64.0364	12			61.4235	12	59.1006	17	64.0364	9
	99.6387	60	81.4282	51	64.3742	38			99.6387	24	81.4282	13	64.3742	12
	53.8174	34	51.9508	51	45.1206	27			53.8174	14	51.9508	11	45.1206	5
	42.5371	26	45.8515	37	30.8803	17			42.5371	6	45.8515	10	30.8803	5
	55.2083	48	81.6317	54	66.6042	32			55.2083	12	81.6317	16	66.6042	11
	85.8547	45	83.624	62	46.0715	32			85.8547	18	83.624	14	46.0715	2
	55.9008	33	71.1289	49	45.041	19			55.9008	9	71.1289	12	45.041	6
	80.656	39	82.1201	58	58.3616	21			80.656	11	82.1201	12	58.3616	9
	89.1087	63	73.5756	68	46.7552	13			89.1087	10	73.5756	10	46.7552	8
	50.5276	32	92.7248	62	93.2229	54			50.5276	8	92.7248	14	93.2229	18
	83.4362	44	65.1623	32	67.6364	7			83.4362	11	65.1623	5	67.6364	5
	66.9823	34	110.582	73	34.3611	21			66.9823	12	110.582	15	34.3611	8
	83.6342	54	58.8763	38	32.619	25			83.6342	13	58.8763	7	32.619	5
	51.432	38	45.8559	38	38.0605	14			51.432	9	45.8559	8	38.0605	5
	57.917	47	57.7623	41	35.9619	10			57.917	5	57.7623	16	35.9619	3
	82.0535	55	74.6392	48	21.6651	22			82.0535	9	74.6392	10	21.6651	4
	72.4281	47	80.1707	60	50.6538	39			72.4281	13	80.1707	14	50.6538	11
	71.6905	44	65.2941	49	55.6217	25			71.6905	15	65.2941	18	55.6217	7
	54.9501	36	95.9821	59	57.3076	26			54.9501	10	95.9821	16	57.3076	7
	51.2922	32			40.4312	25			51.2922	5			40.4312	5
	42.7033	21			23.5424	20			42.7033	5			23.5424	4
	49.6328	31			34.985	19			49.6328	6			34.985	8
	89.1401	46			56.215	39			89.1401	3			56.215	9
	104.365	51			31.136	26			104.365	14			31.136	4
	76.2941	33			49.6378	23			76.2941	19			49.6378	5
	48.8881	32			46.6626	19			48.8881	7			46.6626	5
	52.3899	34			77.4422	35			52.3899	5			77.4422	7
	60.5456	41			24.17	25			60.5456	7			24.17	9
	40.2577	28			88.9191	48			40.2577	3			88.9191	7
	41.494	19			61.7374	34			41.494	3			61.7374	9
	70.2946	39							70.2946	15
	89.1709	69							89.1709	7
	65.4173	26							65.4173	13
	80.793	44							80.793	14
	87.0044	45							87.0044	16
	68.6225	19							68.6225	6
	49.5598	32							49.5598	12
	87.3185	43							87.3185	18
	79.9932	63							79.9932	12
	68.0261	34							68.0261	9
	44.1627	11							44.1627	4
	86.2628	38							86.2628	9
	79.1597	47							79.1597	12
	80.1197	68							80.1197	15
	120.937	46							120.937	26
	81.6964	35							81.6964	9
	39.517	16							39.517	7
	34.175	21							34.175	4
	33.3254	28							33.3254	5
	108.181	70							108.181	23
	81.2494	38							81.2494	14
	39.7573	29							39.7573	10
	54.6196	34							54.6196	11
	38.4492	26							38.4492	5
	47.5172	35							47.5172	9
	68.5698	28							68.5698	6
	30.6317	31							30.6317	7
	57.7071	31							57.7071	9
	58.0257	40							58.0257	8
	42.5884	22							42.5884	7
	30.596	12							30.596	5
	48.336	37							48.336	4
	48.8837	44							48.8837	12
	60.0766	50							60.0766	16
	90.645	75							90.645	17
	68.2218	59							68.2218	12
	100.049	56							100.049	12
	41.9297	32							41.9297	10
	68.6794	44							68.6794	15
	53.5373	41							53.5373	16
	56.3693	50							56.3693	12
	31.5028	25							31.5028	7
	63.974	49							63.974	16
	60.4205	45							60.4205	6
	65.941	48							65.941	19
	52.5635	36							52.5635	10
	59.6994	31							59.6994	7
	35.1515	31							35.1515	8
	79.5526	66							79.5526	10
	67.1571	50							67.1571	14
	49.9849	32							49.9849	6
	85.682	68							85.682	19
	61.6192	49							61.6192	7
	57.1736	37							57.1736	12
	49.6811	28							49.6811	8
	35.8433	32							35.8433	6
	65.296	48							65.296	13
	51.6319	37							51.6319	4
	54.8989	32							54.8989	12
	42.2988	25							42.2988	6
	55.968	34							55.968	5
	41.452	30							41.452	11
	55.48	33							55.48	8
	69.8794	36							69.8794	11
	80.3405	58							80.3405	23
	84.9823	67							84.9823	19
	54.2502	42							54.2502	8
	50.4496	45							50.4496	7
	53.4319	38							53.4319	8
	91.6317	68							91.6317	15
	91.2939	74							91.2939	15
	66.6022	47							66.6022	16
	35.7951	30							35.7951	11
	36.4009	18							36.4009	1
	102.682	69							102.682	16
	35.1235	32							35.1235	5
	74.1156	54							74.1156	11
	63.7499	45							63.7499	14
