# Supplementary material for: Decoupled transcript and protein concentrations ensure histone homeostasis in different nutrients
Source: EMBO J. 2024 Sep 13;43(21):5141–68. doi: 10.1038/s44318-024-00227-w (PMC11535423; doi:10.1038/s44318-024-00227-w)
Supplement: Supplementary file 5 — Source data Fig. 3 [file 44318_2024_227_MOESM5_ESM.zip › Figure 3/3F/Figure 3F.xlsx]

## Sheet: Sheet1
Figure 3F	HTB1pr-mCitrine		YPD	bud-to-mother cell volume ratio	mRNA concentration [1/fL]		SCD	bud-to-mother cell volume ratio	mRNA concentration [1/fL]		SCGE	bud-to-mother cell volume ratio	mRNA concentration [1/fL]		HTB2pr-mCitrine		YPD	bud-to-mother cell volume ratio	mRNA concentration [1/fL]			SCD	bud-to-mother cell volume ratio	mRNA concentration [1/fL]		SCGE	bud-to-mother cell volume ratio	mRNA concentration [1/fL]
				0	0.0380336			0	0.359551			0	0.208205					0	0.430763				0	0.362449			0	0.287759
				0	0.457			0	0.258084			0	0.130177					0	0.555222				0	0.066508			0	0.179355
				0	0.121063			0	0.179144			0	0.288181					0	0.492631				0	0.515607			0	0.0741509
				0	0.345797			0	0.30537			0	0.0311149					0	0.146918				0	0.217592			0	0.29062
				0	0.300145			0	0.337912			0	0.411294					0	0.347822				0	0.243303			0	0.210949
				0	0.51187			0	0.342549			0	0.206164					0	0.347343				0	0.19791			0	0.133836
				0	0.410478			0	0.075343			0	0.172354					0	0.320243				0	0.104288			0	0.141805
				0	0.551341			0	0.43079			0	0.306292					0	0.0189483				0	0.272925			0	0.15936
				0	0.445433			0	0.324287			0	0.248687					0	0.0591127				0	0.216742			0	0.22141
				0.31432	0.157451			0	0.418863			0	0.193717					0	0.487216				0	0.257497			0	0.160503
				0.0722164	0.431709			0	0.063147			0	0					0	0.520696				0	0.126573			0	0.102105
				0.0204374	0.149333			0	0.420885			0	0.0516416					0	0.0234758				0	0.181323			0	0.126351
				0.00434113	0.415373			0	0.146514			0	0					0	0.476564				0	0.100183			0	0.235187
				0.554882	0.0364541			0	0			0	0.150011					0.380934	0.347512				0	0.044818			0	0.373739
				0.0059744	0.467628			0	0.189619			0	0.355838					0.819071	0.134896				0	0.137681			0	0.245996
				0.136419	0.327055			0	0.353933			0	0.328627					0.455833	0.0176168				0	0.191777			0	0.205057
				0.560916	0.0908758			0	0.08656			0	0.182582					0.0139962	0.588222				0	0.279439			0	0.234215
				0.0839677	0.382634			0	0.248573			0	0.444338					0.416947	0.393712				0	0.335133			0	0.308499
				0.445408	0.24705			0	0.098174			0	0.0326718					0.685346	0.113741				0	0.309428			0	0.304562
				0.541298	0.267262			0	0.158006			0.047739	0.4139					0.434383	0.0963812				0	0.103705			0	0
				0.0569277	0.367035			0	0.422526			0.0975329	0.225979					0.116897	0.466969				0	0.042168			0	0.183636
				0.00699068	0.35948			0	0.365415			0.0194569	0.355304					0.0212212	0.411631				0	0.272209			0	0.354733
				0.428758	0.0796331			0	0.198378			0.318247	0.156955					0.00938253	0.60023				0	0.288082			0	0.106843
				0.42849	0.0498332			0	0.068808			0.00389055	0.216455					0.226528	0.296628				0	0.247956			0	0.252795
				0.051841	0.319412			0	0.155857			0.331214	0					0.00950104	0.356693				0	0.169476			0	0.356509
				0.702654	0.159429			0	0.167764			0.169682	0.273558					0.681671	0.0448056				0	0.123807			0	0.219697
				0.947633	0.0384112			0	0.547681			0.274945	0.0807227					0.0146198	0.503257				0	0			0	0.295533
				0.14667	0.257486			0	0.340886			0.482729	0.0834459					0.00612413	0.508219				0	0.243348			0	0.295149
				0.00850488	0.249173			0	0.224094			0.281963	0.0388567					0.0437072	0.558108				0	0.174733			0	0.178145
				0.216662	0.38621			0.67171	0.086276			0.224034	0.208258					0.614676	0.0691302				0	0.153075			0	0.318475
				0.347634	0.163954			0.475739	0.458475			0.277643	0.158925					0.556613	0.29938				0	0.132136			0	0.261154
				0	0.387568			0.324483	0.228946			0.30281	0.136711					0.0121715	0.436903				0	0.200633			0	0.525127
				0	0.167767			0.489696	0.154427			0.028151	0.192616					0.68116	0.144136				0	0			0	0.268926
				0	0.309872			0.00429418	0.527246			0.908662	0.191299					0.412904	0.179567				0	0.043186			0	0.28886
				0	0.331385			0.0033218	0.160081			0.958014	0.189001					0.474643	0.108431				0	0.34055			0	0.276312
				0	0.276393			0.532733	0.122012			0.302043	0.0201449					0.728642	0.107879				0	0.149249			0	0.221587
				0	0.271086			0.00466469	0.144319			0.0205964	0.568312					0.0669214	0.486973				0	0.255705			0.700613	0.185175
				0	0.46399			0.323123	0.532061			0.552639	0.283555					0.584946	0.276104				0	0.113166			0.0050031	0.229536
				0	0.407378			0.0697618	0.215539			0.0829436	0.353388					0.707149	0.183675				0	0.387581			0.382563	0.352428
				0	0.374098			0.369183	0.168418			0.824733	0.166103					0.399426	0.484426				0	0			0.310726	0.2246
				0	0.122064			0.71566	0.299459			0.205454	0.170316					0.882444	0.169478				0	0.1484			0.00115302	0.299888
				0	0.0488629			0.010139	0.341459			0.555143	0.322391					0.0102097	0.346444				0	0			0.434074	0.166799
				0	0.274549			0.0257523	0.347754			0.083255	0.529144					0.0802217	0.566695				0	0.168761			0.0325368	0.348738
				0	0			0.00621684	0.339385			0.307555	0.0561448					0.843849	0.275414				0	0.349058			0.486001	0.0542587
				0	0.429643			0.0279708	0.349337			0.457689	0.0901146					0.379176	0.0365835				0	0.030541			0.423526	0.15214
				0	0.323791			0.198802	0.249058			0.209056	0.270393					0.80559	0.154992				0	0.229939			0.0199677	0.262753
				0	0			0.649268	0.186604			0.0394003	0.348435					0.016085	0.490073				0	0.15005			0.855344	0.18992
				0	0.518869			0.0149888	0.154302			0.0237037	0.303986					0.736043	0.0639436				0	0.292265			0.231632	0.127261
				0	0.32469			0.0711903	0.342799			0.00498591	0.238107					0.0855113	0.519022				0.744727	0.209035			0.00687399	0.238065
				0	0.180646			0.780162	0.149407			0.0188835	0.484433					0.791518	0.0811182				0.163866	0.268053			0.334283	0.238841
				0.000459138	0.62341			0.625301	0.096115			0.13496	0.0791312					0.0349491	0.445192				0.0186103	0.325427			0.296465	0.242532
				0.552802	0.103258			0.171398	0.273407			0.00519292	0.398148					0	0.428719				0.649427	0.328862			0.00605611	0.310703
				0.0812151	0.487143			0.0714943	0.283204			0.128201	0.277018					0	0.05089				0.0295234	0.404721			0.0229979	0.315845
				0.000999861	0.402056			0.0403367	0.386053			0.169877	0.247257					0	0.5239				0.00945815	0.373553			0.620272	0.350048
				0.727885	0.136766			0.0408176	0.336179			0.174279	0.346658					0	0.236359				0.95668	0.233709			0.313457	0.21223
				0.0631704	0.572773			0.399476	0.086363			0.0458855	0.283061					0	0.050435				0.112014	0.371751			0.355173	0.0591331
				0.12026	0.656978			0.13978	0.518459			0.0242937	0.457626					0	0.152583				0.540505	0.099638			0.407541	0.154982
				0.0141976	0.42418			0.263402	0.372642			0	0.450703					0	0.037867				0.0674668	0.266857			0.234193	0.344722
				0.481956	0.325008			0.788501	0.176218			0	0.285406					0	0.37855				0.0359516	0.354928			0.515903	0.221855
				0.831923	0.242071			0.753304	0.211319			0	0.353148					0.131185	0.3423				0.535373	0.120294			0.267235	0.243852
				0.965365	0.0540057			0.00922735	0.256202			0	0.261784					0.256345	0.355149				0.260289	0.096939			0.333874	0.236771
				0.0308801	0.278619			0.0628618	0.471934			0	0.246064					1.13042	0.175435				0.0075833	0.372343			0.224852	0.202944
				0.409161	0.0669106			0.653776	0.153946			0	0.16284					0.756081	0.116289				0.906731	0.046636			0.00803522	0.236131
				0.00628754	0.428573			0.000992643	0.344252			0	0.315124					0.775458	0.141934				0.601804	0.123404			0.34846	0.418765
				0.00937687	0.366496			0.223928	0.183783			0	0.310491					0.0556909	0.19218				0.02424	0.261338			0.000987901	0.279336
				0.961877	0.0510667			0.260304	0.22913			0	0.234383					0.0636266	0.370525				0.195008	0			0.00533979	0.301602
				0.494544	0.172806			0.0319437	0.318783			0.00971514	0.325633					0.0948674	0.338677				0.0117971	0.199932			0.303613	0.214464
				0.149907	0.675863			0.754968	0.136004			0.00138638	0.511041					0.775672	0.024576				0.737871	0.23876			0.242283	0.237344
				0.0227871	0.377679			0.689277	0.304227			0.0214671	0.283313					0.259639	0.280004				0.694453	0.260261			0.0360782	0.24053
				0.724847	0.0762591			0.0806593	0.474134			0.024874	0.211571					0.733546	0.059143				0.0482568	0.482742			0.0359938	0.293455
				0.0797991	0.359536			0.638767	0.113123			0.024613	0.250397					0.259996	0.273707				0.397723	0.219549			0.0282184	0.160107
				0.44097	0.131635			0.601444	0.068824			0.00848757	0.355777					0.224097	0.373995				0.318648	0.098833			0.517457	0.307609
				0.174885	0.211552			0.0133186	0.358342			0.541968	0.198141					0.0016768	0.232446				0.736035	0.050594			0.286674	0.196206
				0.00391507	0.394271			0.666287	0.04464			0.0034349	0.100372					0.203377	0.301003				0.00977685	0.238252			0.534586	0.134006
				0.098627	0.300884			0.664797	0.183675			0.305896	0.255294					0.383378	0.072672				0.654294	0.122713			0.179584	0.231352
				0.0106805	0.400747			0.375619	0.236829			0.368356	0.0260362					0.0295322	0.396685				0.0422297	0.350996			0.506095	0.205453
				0.512649	0			0.136308	0.25965			0.0184535	0.350222					0.700781	0.014019				0.0185439	0.539523			0.412359	0.332936
				0.26858	0.527674			0.820986	0.035031			0.39653	0.0744703					0.0877798	0.124782				0.373267	0.151778			0.136299	0.204015
				0.414013	0.216558			0.532713	0.218199			0.0116674	0.399476					0.624914	0.27072				0.00452208	0.246675			0.859699	0.146483
				0.647612	0.1037			0.728501	0.163032			0.360546	0.222478					0.604754	0.009698				0.304778	0.146489			0.00582535	0.268783
				0.040747	0.507374			0.574274	0.072301			0.403551	0.249248					0.0379567	0.452493				0.277248	0.113303			0.616153	0.247369
				0.482611	0.117488			0.359357	0.114276			0.219131	0.0766918					0.980714	0.05238				0.617283	0.089518			0.0495262	0.251323
				0.716133	0.0892124			0	0.047542			0.480178	0					0.0829364	0.329799				0.426389	0.151644			0.155066	0.127061
				0.0130286	0.385675			0	0.436052			0.778856	0.293639					0.0265667	0.197102				0.0972862	0.301328			0.448503	0.189804
				0.904942	0.0925486			0	0.369022			0.0804517	0.415185					0.00589385	0.497643				0.417016	0.091456			0.267053	0.256076
				0.0347817	0.754943			0	0.347758			0.376813	0					0.567543	0.231037				0.00549708	0.267707			0.387136	0.193887
				0.278079	0.108962			0	0.207608			0.00906567	0.142004					0.381979	0.363429				0.198357	0.160619			0.893249	0.24026
				0.387742	0.0659505			0	0.273261			0.0375346	0.232297					0.462582	0.070414				0.625108	0			0.0294261	0.29695
				0.868197	0.0832104			0	0.152263			0.372202	0.159259					0.704403	0.036278				0.311308	0.124201			0.00328846	0.304226
				0	0.378769			0	0.287745			0.310859	0.273615					0.445001	0.294012				0.408471	0.203023			0.30427	0.179094
				0	0.260549			0	0.296538			0.179663	0.243295					0	0.523613				0.0268116	0.395252			0.0209308	0.316013
				0	0.515515			0	0.104531			0.654883	0.118182					0	0.510019				0.031278	0.431809			0.273322	0.435357
				0	0.373641			0	0			0.00940709	0.235651					0	0.457021				0.14877	0.207242			0.469063	0.230378
				0	0.37859			0	0.257968			0.276639	0.260192					0	0.434408				0.716556	0.236025			0.39439	0.222102
				0	0.230737			0	0.364169			0.245939	0.224281					0	0.115667				0.589563	0.148295			0.679653	0.107415
				0	0.112837			0	0.166148									0	0.749012				0.328063	0.197235			0.0106627	0.116266
				0	0.332914			0	0.322865									0	0.414241				0.0103744	0.25935			0.0238772	0.186646
				0	0.0735709			0	0.173339									0	0.506031				0.665845	0.165416			0.0046605	0.213324
				0	0.258761			0	0.450257									0	0.254404				0.0306492	0.222312			0.287208	0.274439
				0	0.394979			0	0.134528									0	0.369198				0	0.298997			0	0.373403
				0	0.0481937			0	0.430239									0	0.472631				0	0			0	0.305124
				0	0.326378			0	0.427033									0	0.596381				0	0.512411			0	0.441165
				0	0.145553			0	0.16444									0	0.475421				0	0.245638			0	0.497742
				0	0.321715			0	0.215003									0	0.206456				0	0.284938			0	0.0530265
				0	0.0574478			0	0.207384									0	0.557798				0	0.42274			0	0.39309
				0	0.555482			0	0.55191									0	0.533785				0	0.418824			0	0.244626
				0	0.536874			0	0.42258									0	0.357179				0	0.533075			0	0.0461357
				0	0.134969			0.163152	0.255668									0.13555	0.30617				0	0.305553			0	0.312591
				0	0.508492			0.724135	0.282712									0.00213663	0.486691				0	0.030843			0	0.329362
				0	0.315977			0.229495	0.181146									0.302877	0.370098				0	0.16109			0	0.608847
				0	0.0476536			0.087383	0.426559									0.00889543	0.490395				0	0.516215			0	0.213566
				0.573138	0.163481			0.0031447	0.421805									0.195499	0.523945				0	0.394182			0	0.427298
				0.0412617	0.588779			0.0470584	0.324296									0.525389	0.351923				0	0.390777			0	0.201907
				0.00369539	0.47756			0.013306	0.319582									0.106967	0.582524				0	0.546482			0	0.215861
				0.0931096	0.557023			0.667084	0.298347									0.00171446	0.574752				0	0.128616			0	0.0893184
				0.00957833	0.38035			0.281345	0.336089									0.460274	0.055693				0	0.452434			0	0.217718
				0.757347	0.14557			0.684169	0.087342									0.246732	0.207563				0	0.148992			0	0.231527
				0.70942	0.167928			0.460757	0.120414									0.377502	0.486896				0	0.422174			0	0.0287896
				0.00468875	0.483104			0.307013	0.238943									0.250843	0.09692				0	0.554948			0	0.218994
				0.012279	0.340779			0.549216	0.115855									0.00904726	0.328815				0	0.076296			0	0.446093
				0.0175487	0.384772			0.290728	0.417996									0.00676318	0.436438				0	0.307557			0	0.174397
				0.0187456	0.589055			0.365495	0.112521									0.560665	0.189867				0	0.43527			0	0.317726
				0.45989	0.0135426			0.639862	0.145761									0.0158753	0.631574				0	0.041646			0	0.153937
				0.0181443	0.520019			0.00866073	0.344651									0.00884653	0.765868				0	0.320992			0	0.186884
				0.0409146	0.391715			0.579388	0.125463									0.553103	0.111236				0	0.403669			0	0.410758
				0.0198362	0.366002			0.287222	0.176643									0.0172469	0.579111				0	0.367435			0	0.175263
				0.741644	0.220212			0.396711	0.143748									0.0918395	0.727703				0	0			0	0.130291
				0.934149	0.0671961			0.0401008	0.349399									0.205248	0.320786				0	0.376177			0	0.607537
				0.066607	0.426369			0.0150057	0.384714									0.855989	0.268185				0	0.184758			0.0236984	0.679344
				0.300933	0.101748			0.360649	0.180549									0.321589	0.240902				0	0			0.00315339	0.318649
				0.21194	0.36318			0.199072	0.261894									0.025491	0.649883				0	0.270274			0.00650369	0.440568
				0.284937	0.108066			0.0100096	0.153744									0.39296	0.214481				0	0.194385			0.0170834	0.433183
				0.452549	0.263059			0.00632813	0.328276									0.582867	0.286408				0	0.555269			0.330135	0.290216
				0.0100279	0.479654			0.70887	0									0.118419	0.221403				0	0.338483			0.40691	0.194077
				0.0426359	0.687051			0.294439	0.173238									0.0361431	0.581291				0	0.3553			0.236845	0.25362
				0.676078	0.025714			0.330436	0.419261									0.488637	0.092581				0	0.459331			0.242685	0.324152
				0.666234	0.149275			0.00893831	0.247723									0.374564	0.382328				0.00625201	0.44014			0.568341	0.13445
				0.754036	0.00794798			0.376682	0.100519									0.0772386	0.300869				0.508065	0.198702			0.448005	0.282329
				0.0299169	0.391955			0.330436	0.419261									0.0298756	0.529589				0.287604	0.315717			0.00449036	0.453459
				0.716895	0.189916			0.596363	0.051983									0.603688	0.24798				0.00627504	0.421183			0.380182	0.240555
				0.599829	0.189594			0.515193	0.241818									0.00880257	0.550928				0.0205533	0.506604			0.248019	0.197839
				0.773494	0.24403			0.995067	0.173108									0.0036042	0.491039				0.79473	0.370565			0.313168	0.393032
				0.573049	0.0957191			0.244995	0.091909									0.262228	0.383787				0.579276	0.039149			0.0166894	0.521586
				0.338995	0.18606			0.0596256	0.262106									0.068384	0.53758				0.00156439	0.355758			0.00201046	0.359218
								0.422309	0.125896									0.739857	0.4173				0.0209177	0.386784			0.548436	0.127694
								0.00694549	0.402147									0.167071	0.355821				0.148561	0.36229			0.0112034	0.301933
								0.0459929	0.293188									0.0145288	0.378832				0.0885091	0.473869			0.734506	0.147369
								0.263569	0.319257									0.235876	0.369444				0.755781	0.135844			0.614013	0.149456
								0.0105273	0.464518									0.534151	0.232232				0.00507455	0.336032			0.731813	0.324195
								0.0762205	0.508835									0.215953	0.471945				0.0257567	0.338242			0.495332	0.090707
								0.462455	0.084752									0.0105495	0.488373				0.00362837	0.581628			0.636759	0.309643
								0.839993	0.174331									0.00921406	0.451876				0.279796	0.493705			0.00520243	0.403711
								0.142866	0.41153									0.0163073	0.482103				0.00217969	0.543209			0.414742	0.255365
								0.818179	0.199899									0.288327	0.322297				0.186066	0.199692			0.0964424	0.489275
								0.210024	0.296846									0.503816	0.018356				0.737069	0.111557			0.0246445	0.38035
								0.415698	0.039603									0.233389	0.228344				0.00687037	0.324021			0.0179816	0.322657
								0.724979	0.039389									0.745828	0.13004				0.383596	0.089297			0.00233954	0.386339
								0.415698	0.039603									0.335144	0.384759				0.128345	0.291472			0.604622	0.300398
																		0.0303576	0.769391				0.58389	0			0.225123	0.273868
																		0.562649	0.264452				0.00914268	0.403986			0.00294165	0.321689
																		0.550157	0.39297				0.607658	0.041523			0.000891111	0.379322
																							0.0145663	0.537219			0.00432341	0.419042
																							0.321281	0.162302			0.321791	0.134462
																							0.304923	0.03765			0.0225536	0.389529
																							0.00704072	0.459961			0.34341	0.229411
																							0.0130114	0.430072			0.0397434	0.415522
																							0.294698	0.228931			0.356572	0.218492
																							0.0122752	0.421766			0.00494435	0.481328
																							0.193578	0.315002			0.0173474	0.361264
																							0.324926	0.324289			0.0843795	0.16621
																							0.279787	0.248373
																							0.409346	0.083984
																							0.0360847	0.473114
																							0.170507	0.324382
																							0.690277	0.161645
																							0.485787	0.055828
																							1.08761	0.220829
																							0.108079	0.516994
																							0.0726846	0.552429
																							0.606028	0
																							0.42611	0.258397
																							0.627198	0.189901
																							0.00169923	0.4322
																							0.160604	0.806395
																							0.65085	0.213022
																							0.00999286	0.549109
																							0.17331	0.637871
																							0.778852	0.101631
																							0.323605	0.088704
																							0.0142826	0.517793
																							0.360381	0.144318
																							0.00850432	0.339777
																							0.136072	0.604271
																							0.511288	0.171668
