# Supplementary material for: Decoupled transcript and protein concentrations ensure histone homeostasis in different nutrients
Source: EMBO J. 2024 Sep 13;43(21):5141–68. doi: 10.1038/s44318-024-00227-w (PMC11535423; doi:10.1038/s44318-024-00227-w)
Supplement: Supplementary file 5 — Source data Fig. 3 [file 44318_2024_227_MOESM5_ESM.zip › Figure 3/3G/Figure 3G.xlsx]

## Sheet: Sheet1
Figure 3G	HTB1prom-mCitrine	mRNA spots in S-phase		mRNA spots in S-phase		mRNA spots in S-phase			HTB2prom-mCitrine	mRNA spots in S-phase		mRNA spots in S-phase		mRNA spots in S-phase
	cell volume [fL]	YPD	cell volume [fL]	SCD	cell volume [fL]	SCGE			cell volume [fL]	YPD	cell volume [fL]	SCD	cell volume [fL]	SCGE
	81.0731	35	62.5894	33	33.8246	14			62.9014	37	55.959	15	39.2095	9
	87.0537	13	68.7153	11	30.9764	7			62.1026	29	64.5307	21	43.3495	13
	62.5943	26	48.5038	7	42.2173	15			70.4515	29	49.4167	20	34.4098	12
	76.9843	36	51.0348	11	50.819	11			54.9789	33	72.2789	27	57.0879	15
	67.267	22	61.5008	21	31.4615	5			67.4245	20	69.9393	26	46.2058	11
	62.7231	24	63.2631	22	46.725	9			50.4636	18	41.2206	11	38.6221	12
	95.3586	35	50.0905	17	24.6344	14			63.5858	32	42.2621	15	34.8272	11
	61.1995	22	62.9764	22	25.4678	9			66.9003	34	51.5786	5	54.2022	11
	72.0072	23	56.2118	14	35.2286	6			59.1283	33	59.0852	22	38.1144	9
	104.86	27	77.7695	12	30.2375	16			80.1092	35	42.0911	11	28.6393	8
	60.1992	15	58.3433	20	40.6815	11			73.926	36	60.0203	12	39.7876	12
	85.4458	33	65.8359	18	25.8297	9			63.5023	22	45.573	22	41.5749	10
	57.7469	36	63.5585	18	39.4755	12			51.1739	29	79.7475	19	27.2614	8
	71.8475	35	49.216	19	46.1977	11			59.1748	29	74.0749	26	74.9498	12
	59.6932	24	41.6444	14	45.414	22			67.4346	35	50.0442	27	50.9668	10
	52.3768	30	50.1486	26	37.9117	3			49.4169	22	77.0244	19	43.2241	10
	70.0176	46	64.405	24	35.1628	14			67.1925	23	61.7812	7	34.3112	7
	63.6522	27	70.2571	18	32.4889	9			50.6829	18	49.7796	15	33.4843	9
	68.1934	19	44.4977	21	36.3993	9			52.0347	10	67.2377	18	43.7684	11
	58.3331	25	63.9067	22	34.6163	12			56.6764	21	80.937	13	39.3511	5
	60.028	22	87.059	16	28.2624	8			85.6272	29	55.6607	22	37.0432	11
	51.7856	35	82.9222	19	34.9631	16			67.8561	19	32.4217	14	39.4444	12
	60.8984	23	47.054	15	58.3479	19			65.7637	18	91.6801	19	37.9731	12
	69.5341	25	54.8368	26	27.395	14			53.4766	20	42.4137	11	48.2362	21
	70.9044	15	72.5563	26	38.8263	11			60.2289	14	53.9782	12	60.2066	7
	76.0897	30	84.7294	22	42.5389	9			79.7334	24	45.44	20	32.1464	6
	69.7943	21	74.315	19	51.9175	13			60.5014	24	63.3479	20	42.1894	9
	67.3742	27	99.3674	18	44.972	16			72.126	9	71.2279	30	26.4961	18
	70.119	37	70.3303	30	49.8149	5			57.4595	26	57.2439	29	37.659	12
	74.8955	38	45.0445	19	31.4087	11			54.5787	18	39.3526	14	34.0469	15
	64.8214	25	61.6721	20	40.0525	16			60.8823	12	49.123	19	43.8614	19
	42.3873	32	50.0654	16	39.1176	3			58.2747	29	52.4441	19	27.7647	9
	82.5976	9	77.3605	26	38.537	16			65.3231	20	46.4264	22	37.4896	17
	50.9529	30	52.6321	22	35.2104	5			73.9689	36	44.6387	15	32.5929	17
	54.4434	26	63.8327	22	38.7435	9			61.1751	30	32.5211	11	38.9735	14
	59.2435	33	84.917	15	36.9922	9			82.0697	43	44.7021	26	39.7439	12
	63.0998	24	48.655	17	33.9485	8			63.5167	37	60.765	30	34.6783	14
	76.588	37	49.3873	19	34.5899	9			60.8959	35	38.6592	21	36.7891	18
	58.689	20	80.1851	21	49.0457	11			86.7205	18	64.8106	21	44.6957	17
	67.5725	26	52.0345	8					60.8244	20	48.0321	14	30.9927	10
	64.5101	38	51.7856	17					61.8644	27	42.0807	17	31.0608	12
	53.8442	28	51.9518	9					60.1671	38	53.9817	29	29.2111	8
	76.5863	30	56.5148	14					47.0055	36	32.6115	15	43.5202	14
	51.9122	19	57.2288	15					56.9839	33	41.8535	18	50.0893	19
	56.2893	24	49.7331	20					65.4643	21	69.8902	16	45.3415	19
	66.083	24	61.394	18					52.3171	34	47.4197	20	30.8065	12
	74.0289	8	59.5132	19					63.2331	14	57.1425	18	43.319	18
	56.2906	27	68.8886	32					67.0921	39	56.3669	14	35.3189	17
	50.9423	35	60.9235	31					86.4164	26	46.5004	22	30.4486	11
	58.6803	23	65.6088	27					47.2064	25	58.5728	19	36.0989	6
			70.7439	21					59.899	33	42.5537	22
									50.9124	25	45.2547	25
									78.1683	30	39.3336	17
									48.3649	26	27.2819	22
									81.5018	29	50.9917	28
									68.632	26	42.3283	27
									70.3761	26	50.2131	26
									61.4478	29	41.2035	14
									57.3332	28	36.4075	22
									61.9639	28
									74.6728	36
									86.8765	28
									61.3111	14
									44.1908	34
