# Supplementary material for: Decoupled transcript and protein concentrations ensure histone homeostasis in different nutrients
Source: EMBO J. 2024 Sep 13;43(21):5141–68. doi: 10.1038/s44318-024-00227-w (PMC11535423; doi:10.1038/s44318-024-00227-w)
Supplement: Supplementary file 6 — Source data Fig. 4 [file 44318_2024_227_MOESM6_ESM.zip]

Archive with 9 entries (4 files):
- Figure 4/
- Figure 4/4B/
- Figure 4/4B/Figure 4B.xlsx
- Figure 4/4C/
- Figure 4/4C/Figure 4C.xlsx
- Figure 4/4D/
- Figure 4/4D/Figure 4D.xlsx
- Figure 4/4E/
- Figure 4/4E/Figure 4E.xlsx
