# Supplementary material for: Decoupled transcript and protein concentrations ensure histone homeostasis in different nutrients
Source: EMBO J. 2024 Sep 13;43(21):5141–68. doi: 10.1038/s44318-024-00227-w (PMC11535423; doi:10.1038/s44318-024-00227-w)
Supplement: Supplementary file 6 — Source data Fig. 4 [file 44318_2024_227_MOESM6_ESM.zip › Figure 4/4B/Figure 4B.xlsx]

## Sheet: Sheet1
Figure 4B			YPD		SCGE		Replicates	Relative mRNA concentration, 2^-DDCq
			Mean fold change	Standard deviation	Mean fold change	Standard deviation	Full HTB1 promoter YPD	mCitrine	0.000862	0.000644	0.00088	0.001122	0.000924
		Full HTB1 promoter	1	0.171875	0.511772	0.117404	300 bp YPD	mCitrine	0.000267162	0.000190226	0.000247549	0.000249271	0.000208163	0.000212046
		450 bp	1	0.117925	0.465415	0.192169	450 bp YPD	mCitrine	0.00120229	0.00086801	0.00109869	0.000930311	0.000983355
		300bp	1	0.118705	1.29468	0.136074	Full HTB1 promoter SCGE	mCitrine	0.000338	0.000472	0.000345	0.000495	0.000618
							300 bp SCGE	mCitrine	0.000362433	0.000286337	0.000298496	0.000290334	0.000267162	0.000274672
							450 bp SCGE	mCitrine	0.000452436	0.000383098	0.000234195	0.000874048	0.000422137	0.00047274
