# Supplementary material for: Decoupled transcript and protein concentrations ensure histone homeostasis in different nutrients
Source: EMBO J. 2024 Sep 13;43(21):5141–68. doi: 10.1038/s44318-024-00227-w (PMC11535423; doi:10.1038/s44318-024-00227-w)
Supplement: Supplementary file 6 — Source data Fig. 4 [file 44318_2024_227_MOESM6_ESM.zip › Figure 4/4C/Figure 4C.xlsx]

## Sheet: Sheet1
Figure 4C		YPD		SCGE		Replicates	Relative mRNA concentration, 2^-DDCq
		Mean fold change	Standard deviation	Mean fold change	Standard deviation	Full HTB1 promoter YPD	0.001665	0.001501	0.001748	0.00119	0.001253
	Full HTB1 promoter	1	0.14946	0.35002	0.071823	UAS 3/4 mutated YPD	0.00064	0.001011	0.000838	0.001011	0.000766
	UAS 3/4 mutated	1	0.168295	0.557852	0.089297	Full HTB1 promoter SCGE	0.000513	0.000573	0.000676	0.000446	0.000367
						UAS 3/4 mutated SCGE	0.000485	0.00052	0.00035	0.000549
