# Supplementary material for: Decoupled transcript and protein concentrations ensure histone homeostasis in different nutrients
Source: EMBO J. 2024 Sep 13;43(21):5141–68. doi: 10.1038/s44318-024-00227-w (PMC11535423; doi:10.1038/s44318-024-00227-w)
Supplement: Supplementary file 6 — Source data Fig. 4 [file 44318_2024_227_MOESM6_ESM.zip › Figure 4/4D/Figure 4D.xlsx]

## Sheet: Sheet1
Figure 4D
			YPD		SCGE
			Mean fold change	Standard deviation	Mean fold change	Standard deviation
		Full HTB1 promoter	1	0.171875	1	0.229407
		450 bp	1.14678	0.135234	1.04291	0.430614
		300 bp	0.258421	0.0306758	0.653755	0.0687111
			Raw data from 4B norm. on full promoter
