# Supplementary material for: Decoupled transcript and protein concentrations ensure histone homeostasis in different nutrients
Source: EMBO J. 2024 Sep 13;43(21):5141–68. doi: 10.1038/s44318-024-00227-w (PMC11535423; doi:10.1038/s44318-024-00227-w)
Supplement: Supplementary file 6 — Source data Fig. 4 [file 44318_2024_227_MOESM6_ESM.zip › Figure 4/4E/Figure 4E.xlsx]

## Sheet: Sheet1
Figure 4E
			YPD		SCGE
			Mean fold change	Standard deviation	Mean fold change	Standard deviation
		Full HTB1 promoter	1	0.14946	1	0.205197
		UAS 3/4 mutated	0.579886	0.097592	0.924207	0.14794
			Raw data from 4C norm. on full promoter
