# Supplementary material for: Decoupled transcript and protein concentrations ensure histone homeostasis in different nutrients
Source: EMBO J. 2024 Sep 13;43(21):5141–68. doi: 10.1038/s44318-024-00227-w (PMC11535423; doi:10.1038/s44318-024-00227-w)
Supplement: Supplementary file 7 — Source data Fig. 5 [file 44318_2024_227_MOESM7_ESM.zip]

Archive with 76 entries (61 files):
- Figure 5/
- Figure 5/5A/
- Figure 5/5A/Figure 5A.xlsx
- Figure 5/5B/
- Figure 5/5B/Figure 5B.xlsx
- Figure 5/5C/
- Figure 5/5C/Figure 5C.xlsx
- Figure 5/5E/
- Figure 5/5E/Figure 5E.xlsx
- Figure 5/5F/
- Figure 5/5F/Figure 5F.xlsx
- Figure 5/5F/Flow cytometry/
- Figure 5/5F/Flow cytometry/Exp_20220922_YPD.SCGE/
- Figure 5/5F/Flow cytometry/Exp_20220922_YPD.SCGE/DBY020-2_SCGE.fcs
- Figure 5/5F/Flow cytometry/Exp_20220922_YPD.SCGE/DBY020-2_YPD.fcs
- Figure 5/5F/Flow cytometry/Exp_20220922_YPD.SCGE/MDN1_TSS_SCGE.fcs
- Figure 5/5F/Flow cytometry/Exp_20220922_YPD.SCGE/MDN1_TSS_YPD.fcs
- Figure 5/5F/Flow cytometry/Exp_20220922_YPD.SCGE/MMY116-2C_SCGE.fcs
- Figure 5/5F/Flow cytometry/Exp_20220922_YPD.SCGE/MMY116-2C_YPD.fcs
- Figure 5/5F/Flow cytometry/Exp_20220922_YPD.SCGE/RPB4_TSS_SCGE.fcs
- Figure 5/5F/Flow cytometry/Exp_20220922_YPD.SCGE/RPB4_TSS_YPD.fcs
- Figure 5/5F/Flow cytometry/Exp_20220923_YPD,SCGE/
- Figure 5/5F/Flow cytometry/Exp_20220923_YPD,SCGE/DBY020-2_SCGE.fcs
- Figure 5/5F/Flow cytometry/Exp_20220923_YPD,SCGE/DBY020-2_YPD.fcs
- Figure 5/5F/Flow cytometry/Exp_20220923_YPD,SCGE/MDN1_TSS_SCGE.fcs
- Figure 5/5F/Flow cytometry/Exp_20220923_YPD,SCGE/MDN1_TSS_YPD.fcs
- Figure 5/5F/Flow cytometry/Exp_20220923_YPD,SCGE/MMY116-2C_SCGE.fcs
- Figure 5/5F/Flow cytometry/Exp_20220923_YPD,SCGE/MMY116-2C_YPD.fcs
- Figure 5/5F/Flow cytometry/Exp_20220923_YPD,SCGE/RPB4_TSS_SCGE.fcs
- Figure 5/5F/Flow cytometry/Exp_20220923_YPD,SCGE/RPB4_TSS_YPD.fcs
- Figure 5/5F/Flow cytometry/Exp_20221012_YPD.SCGE/
- Figure 5/5F/Flow cytometry/Exp_20221012_YPD.SCGE/DBY020-2_SCGE.fcs
- Figure 5/5F/Flow cytometry/Exp_20221012_YPD.SCGE/DBY020-2_YPD.fcs
- Figure 5/5F/Flow cytometry/Exp_20221012_YPD.SCGE/MDN1_TSS_SCGE.fcs
- Figure 5/5F/Flow cytometry/Exp_20221012_YPD.SCGE/MDN1_TSS_YPD.fcs
- Figure 5/5F/Flow cytometry/Exp_20221012_YPD.SCGE/MMY116-2C_SCGE.fcs
- Figure 5/5F/Flow cytometry/Exp_20221012_YPD.SCGE/MMY116-2C_YPD.fcs
- Figure 5/5F/Flow cytometry/Exp_20221012_YPD.SCGE/RPB4_TSS_SCGE.fcs
- Figure 5/5F/Flow cytometry/Exp_20221012_YPD.SCGE/RPB4_TSS_YPD.fcs
- Figure 5/5G/
- Figure 5/5G/Figure 5G.xlsx
- Figure 5/5H/
- Figure 5/5H/Figure 5H.xlsx
- Figure 5/5H/Flow cytometry/
- Figure 5/5H/Flow cytometry/Exp_20240430_1/
- Figure 5/5H/Flow cytometry/Exp_20240430_1/DCY15_1_SCGE.fcs
- Figure 5/5H/Flow cytometry/Exp_20240430_1/DCY15_1_YPD.fcs
- Figure 5/5H/Flow cytometry/Exp_20240430_1/DCY16_1_SCGE.fcs
- Figure 5/5H/Flow cytometry/Exp_20240430_1/DCY16_1_YPD.fcs
- Figure 5/5H/Flow cytometry/Exp_20240430_1/DCY4_4_SCGE1.fcs
- Figure 5/5H/Flow cytometry/Exp_20240430_1/DCY4_4_YPD.fcs
- Figure 5/5H/Flow cytometry/Exp_20240430_1/DCY8_8_SCGE.fcs
- Figure 5/5H/Flow cytometry/Exp_20240430_1/DCY8_8_YPD.fcs
- Figure 5/5H/Flow cytometry/Exp_20240430_1/gcn2del_SCGE.fcs
- Figure 5/5H/Flow cytometry/Exp_20240430_1/gcn2del_YPD.fcs
- Figure 5/5H/Flow cytometry/Exp_20240508_1/
- Figure 5/5H/Flow cytometry/Exp_20240508_1/DCY15_SCGE.fcs
- Figure 5/5H/Flow cytometry/Exp_20240508_1/DCY15_SCGE1.fcs
- Figure 5/5H/Flow cytometry/Exp_20240508_1/DCY15_YPD.fcs
- Figure 5/5H/Flow cytometry/Exp_20240508_1/DCY15_YPD1.fcs
- Figure 5/5H/Flow cytometry/Exp_20240508_1/DCY16_SCGE.fcs
- Figure 5/5H/Flow cytometry/Exp_20240508_1/DCY16_SCGE1.fcs
- Figure 5/5H/Flow cytometry/Exp_20240508_1/DCY16_YPD.fcs
- Figure 5/5H/Flow cytometry/Exp_20240508_1/DCY16_YPD1.fcs
- Figure 5/5H/Flow cytometry/Exp_20240508_1/DCY4_SCGE.fcs
- Figure 5/5H/Flow cytometry/Exp_20240508_1/DCY4_SCGE1.fcs
- Figure 5/5H/Flow cytometry/Exp_20240508_1/DCY4_YPD.fcs
- Figure 5/5H/Flow cytometry/Exp_20240508_1/DCY4_YPD1.fcs
- Figure 5/5H/Flow cytometry/Exp_20240508_1/DCY8_SCGE.fcs
- Figure 5/5H/Flow cytometry/Exp_20240508_1/DCY8_SCGE1.fcs
- Figure 5/5H/Flow cytometry/Exp_20240508_1/DCY8_YPD.fcs
- Figure 5/5H/Flow cytometry/Exp_20240508_1/DCY8_YPD1.fcs
- Figure 5/5H/Flow cytometry/Exp_20240508_1/GCN2del_SCGE.fcs
- Figure 5/5H/Flow cytometry/Exp_20240508_1/GCN2del_SCGE1.fcs
- Figure 5/5H/Flow cytometry/Exp_20240508_1/GCN2del_YPD.fcs
- Figure 5/5H/Flow cytometry/Exp_20240508_1/GCN2del_YPD1.fcs
