# Supplementary material for: Decoupled transcript and protein concentrations ensure histone homeostasis in different nutrients
Source: EMBO J. 2024 Sep 13;43(21):5141–68. doi: 10.1038/s44318-024-00227-w (PMC11535423; doi:10.1038/s44318-024-00227-w)
Supplement: Supplementary file 7 — Source data Fig. 5 [file 44318_2024_227_MOESM7_ESM.zip › Figure 5/5A/Figure 5A.xlsx]

## Sheet: Sheet1
Figure 5A	Time rel. bud emergence [min]	mCitrine amount [arb. units]
	-27	6043.96
	-24	6487.5
	-21	6334.34
	-18	6774.2
	-15	6191.8
	-12	6411.02
	-9	6532.67
	-6	6559.16
	-3	7075.66
	0	7624.17
	3	8327.49
	6	9547.48
	9	9701.45
	12	10033.9
	15	11783.9
	18	12914.2
	21	13437.9
	24	14483.9
	27	15199.2
	30	15192.8
	33	16215.8
	36	16794.7
	39	17330.9
	42	17000.3
	45	17197.5
	48	17147.6
	51	18268.1
	54	17622.7
	57	17475.7
	60	17834
	63	17753.9
