# Supplementary material for: Decoupled transcript and protein concentrations ensure histone homeostasis in different nutrients
Source: EMBO J. 2024 Sep 13;43(21):5141–68. doi: 10.1038/s44318-024-00227-w (PMC11535423; doi:10.1038/s44318-024-00227-w)
Supplement: Supplementary file 7 — Source data Fig. 5 [file 44318_2024_227_MOESM7_ESM.zip › Figure 5/5B/Figure 5B.xlsx]

## Sheet: Sheet1
Figure 5B	HTB1promoter-mCitrine	mCitrine amounts [arb. units]	mCitrine amounts [arb. units]
		YPD	SCGE
		4522.41	5003.29
		11691	1760.36
		6980.67	6066.02
		9851.83	5279.49
		11277.4	6667.35
		5346.07	4420.12
		9388.7	1644.61
		5922.96	1093.7
		8805.57	1521.33
		4663.57	4374.26
		5988.86	1675.64
		3637.32	2972.09
		9566.56	5200.66
		8211.92	888.894
		5794.28	2746.35
		7375.78	2188.74
		7374.19	3623.72
		3970.95	1941.44
		5777.54	3331.07
		440.281	4576.71
		2301.61	1262.58
		4579.55	6133.01
		430.736	6746.12
		5078.98	1943.78
		3699.26	5608.92
		3956	5755.51
		8217.93	2164.2
		3037.06	4366.59
		6966.39	2936.23
		5054.72	3925.52
		1543.43	4183.08
		10964.9	6770
		4295.76	3562.85
		2373.36	2823.25
		1511.57	4844.41
		6799.99	1961
		5118.47	4558.06
		5454.31	9445.14
		6784.26	1484.3
		5039.14	3656.04
		5565.46	5178.7
		5937.07	105.426
		3241.81	3026.06
		3365.75	3890.48
		4400.85	2859.57
		5758.44	3846.7
		5316.86	4490.39
		3365.4	5149.22
		1253.86	3845.6
		5773.97	3197.45
		5357.62	4806.03
		5652.47	4148.07
		6372.61	4687.5
		2986.95	5112.8
		1756.71	4459.03
		2970.99	4979.64
		5225.72	1216.28
		3853.13	3256.57
		-583.346	3479.29
		6165.57	7232.14
		1834.32	828.507
		5408.57	5441.89
		4011.22	6330.54
		6944.83	3395.56
		2284.07	2415.08
		7132.75	4865.01
		5761.27	1822.7
		7964.87	4627.6
		7637.68	1782.93
		3107.4	2610.94
			4044.17
			7676.75
			3641.72
			6616.27
			3309.88
			3275.54
