# Supplementary material for: Decoupled transcript and protein concentrations ensure histone homeostasis in different nutrients
Source: EMBO J. 2024 Sep 13;43(21):5141–68. doi: 10.1038/s44318-024-00227-w (PMC11535423; doi:10.1038/s44318-024-00227-w)
Supplement: Supplementary file 7 — Source data Fig. 5 [file 44318_2024_227_MOESM7_ESM.zip › Figure 5/5C/Figure 5C.xlsx]

## Sheet: Sheet1
Figure 5C	HTB2promoter-mCitrine	mCitrine amounts [arb. units]	mCitrine amounts [arb. units]
		YPD	SCGE
		1020.33	3136.52
		1332.83	3036.54
		2227.65	2670.15
		2282.46	1578.44
		2125.27	1715.79
		1564.25	2514.51
		1251.8	2033.59
		3370.84	2830.74
		956.623	2926.47
		2080.87	1925.33
		2594.65	2437.73
		2288.12	1478.64
		2849.74	1580.26
		2591.97	1731.99
		1653.12	1480.78
		2093.67	3119.74
		1110.69	2198.06
		3327.16	3209.94
		277.194	3664.05
		4430.68	1934.25
		2862.28	2780.93
		2613.22	3033.3
		2787.8	2608.01
		2266.81	2525.95
		2280.44	2562.69
		3629.86	867.173
		3451.2	2450.48
		3043.13	2364.03
		3501.44	1536.03
		1459.25	805.766
		2713.76	1741.7
		1234.95	711.333
		3864.78	1944.09
		3303.69	2567.11
		2832.96	3321.51
		1335.33	2297.73
		2341.47	1272.04
		1132.16	1310.21
		1657.71	1284.26
		3310.28	1920.02
		4003.62	3189.92
		3324.53	842.708
		402.003	1728.47
		3470.92	2151.08
		3419.2	2543.54
		2512.63	1760.38
		3985.21	342.651
		3592.62	3316.34
		2315.05	2906.39
		3785.1	5505.69
		4138.36	1135.87
		2984.94	2379.56
		1612.88	2573.42
		3150.64	3538.45
		3294.85	5419.7
		1602.94	2012.14
		2188.82	3740.24
		3110.26	-73.7712
		1980.8	3889.76
		3732.77	3845.17
		4256.13	3622.96
		3472.22	1054.14
		1534.57	1397.89
		1369.72	1167.51
		3844.36	802.539
		2120.27	2752.2
		1589.46	1679.33
		1316.88	1561.72
		2804.32	3030.45
		3380.59	2351.26
		2006.02	2321.27
		-528.922	2912.1
		2290.58	1734.91
		3179.81	2247.18
		2480.28	2752.95
		2138.29	2464.47
		2286.66	2550.02
		2735.11	2749.91
		2055.87	3567.38
		2436.33	2621.17
		3590.5	1999.5
		1815.59	3021.17
		2179.69	3071.28
		-198.144	3237.22
		4456.83	2781.24
		1434.58	182.414
		2781.19	1706.45
		2541.97	97.0063
		2382.66	1874.73
		2380.28	2882.39
		1681.57	2955.12
		854.652	2243.71
		1015.16	2100.8
		2596.55	2167.3
		879.213	2879.02
		2168.97	2056.65
		752.151	-809.226
		1261.42	130.414
		907.57	1460.81
		2610.35	972.19
		1426.94	1190.05
		2671.96	1485.18
		1667.97	1076.25
		2525.32	579.207
		1807.05	-915.851
		1304.1	2263.57
			2686.44
			3501.64
			3265.61
			1872.84
			2294.88
			1586.26
			3833.32
			1889.23
			2689.79
			245.725
			1336.55
			367.024
			2410.14
			2459.62
			3426.61
			523.175
			3613.2
			3087.18
			3061.34
			3602.89
			1273.68
			984.726
			2553.25
			594.618
			2060.2
			107.602
			1625.83
			2015.21
			776.772
			1566.32
			2546.45
			2625.36
			2703.19
			-98.7904
			3302.91
			1967.02
			1824.71
			629.516
			2415.35
			85.5293
			928.841
			2547.28
			1511.51
			1298.76
			1611.3
			2108.6
			473.327
			577.617
			1850.08
			1979.21
			1980.97
