# Supplementary material for: Decoupled transcript and protein concentrations ensure histone homeostasis in different nutrients
Source: EMBO J. 2024 Sep 13;43(21):5141–68. doi: 10.1038/s44318-024-00227-w (PMC11535423; doi:10.1038/s44318-024-00227-w)
Supplement: Supplementary file 7 — Source data Fig. 5 [file 44318_2024_227_MOESM7_ESM.zip › Figure 5/5E/Figure 5E.xlsx]

## Sheet: Sheet1
Figure 5E		YPD		SCGE
		Mean fold change	Standard deviation	Mean fold change	Standard deviation
HTB1prom ( 5' UTR HTB1)	mCitrine	1	0.171875	0.511772	0.117404
HTB1prom ( 5' UTR MDN1)	mCitrine	1	0.199245	0.409036	0.064111
HTB1prom (5' UTR RPB4)	mCitrine	1	0.174243	0.462168	0.044561
Replicates		Relative mRNA concentration, 2^-DDCq
HTB1prom ( 5' UTR MDN1) YPD	mCitrine	0.001153	0.000644	0.001039	0.000956
HTB1prom ( 5' UTR MDN1) SCGE	mCitrine	0.00044	0.000456	0.000341	0.000316
HTB1prom ( 5' UTR RPB4) YPD	mCitrine	0.000362	0.000341	0.000331	0.000196	0.000327	0.000305
HTB1prom ( 5' UTR RPB4) SCGE	mCitrine	0.000152	0.000163	0.00012	0.000132	0.000149	0.000144
HTB1prom ( 5' UTR HTB1) YPD	mCitrine	0.000862	0.000644	0.00088	0.001122	0.000924
HTB1prom ( 5' UTR HTB1) SCGE	mCitrine	0.000338	0.000472	0.000345	0.000495	0.000618
