# Supplementary material for: Decoupled transcript and protein concentrations ensure histone homeostasis in different nutrients
Source: EMBO J. 2024 Sep 13;43(21):5141–68. doi: 10.1038/s44318-024-00227-w (PMC11535423; doi:10.1038/s44318-024-00227-w)
Supplement: Supplementary file 7 — Source data Fig. 5 [file 44318_2024_227_MOESM7_ESM.zip › Figure 5/5F/Figure 5F.xlsx]

## Sheet: Sheet1
Figure 5F		mCitrine amounts [arb. units]
		YPD			SCGE
	HTB1prom ( 5'UTR HTB1)	8218	8661	8371	7826.5	7780.5	7790.5
	HTB1prom ( 5'UTRMDN1)	3710	3779	3698	4067.5	3988.5	3890.5
	HTB1prom ( 5'UTR RPB4)	4837	5079	5074	5802.5	5880.5	5692.5
