# Supplementary material for: Decoupled transcript and protein concentrations ensure histone homeostasis in different nutrients
Source: EMBO J. 2024 Sep 13;43(21):5141–68. doi: 10.1038/s44318-024-00227-w (PMC11535423; doi:10.1038/s44318-024-00227-w)
Supplement: Supplementary file 7 — Source data Fig. 5 [file 44318_2024_227_MOESM7_ESM.zip › Figure 5/5G/Figure 5G.xlsx]

## Sheet: Sheet1
Figure 5G		YPD		SCGE
		Mean fold change	Standard deviation	Mean fold change	Standard deviation
HTB1prom-mCitrine	mCitrine	1	0.171875	0.511772	0.117404
HTB1prom-mCitrine (tor1Δ)	mCitrine	1	0.222206	0.918031	0.170947
HTB1prom-mCitrine (spt21Δ)	mCitrine	1	0.373483	0.632063	0.183186
HTB1prom-mCitrine (hirΔ)	mCitrine	1	0.189064	0.838246	0.110974
HTB1prom-mCitrine (gcn2Δ)	mCitrine	1	0.12096	0.607401	0.140576
Replicates		Relative mRNA concentration, 2^-DDCq
HTB1prom-mCitrine YPD	mCitrine	0.000862015	0.000644291	0.000880127	0.00112178	0.000923884
HTB1prom-mCitrine (tor1Δ) YPD	mCitrine	0.000394	0.000672	0.000695	0.00085	0.000538	0.000667
HTB1prom-mCitrine (spt21Δ) YPD	mCitrine	0.000549345	0.001245	0.001874	0.001271	0.00199416
HTB1prom-mCitrine (hirΔ) YPD	mCitrine	0.00116134	0.001343	0.00146	0.001511	0.000917503	0.000956
HTB1prom-mCitrine (gcn2Δ) YPD	mCitrine	0.00213729	0.0017	0.00145	0.001597	0.001926	0.001748	0.001631
HTB1prom-mCitrine SCGE		0.000338161	0.000471649	0.000345267	0.000495097	0.000618045
HTB1prom-mCitrine (tor1Δ) SCGE		0.000658	0.000662	0.00071	0.000499	0.000581	0.000394
HTB1prom-mCitrine (spt21Δ) SCGE		0.00136205	0.000788	0.0007	0.000874	0.000657829
HTB1prom-mCitrine (hirΔ) SCGE		0.00110633	0.001245	0.000856	0.00099	0.000936781
HTB1prom-mCitrine (gcn2Δ) SCGE		0.00155378	0.001211	0.000899	0.00095	0.000838	0.001137	0.000816
