# Supplementary material for: Decoupled transcript and protein concentrations ensure histone homeostasis in different nutrients
Source: EMBO J. 2024 Sep 13;43(21):5141–68. doi: 10.1038/s44318-024-00227-w (PMC11535423; doi:10.1038/s44318-024-00227-w)
Supplement: Supplementary file 7 — Source data Fig. 5 [file 44318_2024_227_MOESM7_ESM.zip › Figure 5/5H/Figure 5H.xlsx]

## Sheet: Sheet1
Figure 5H		mCitrine amounts [arb. units]
		YPD			SCGE
	HTB1prom-mCitrine (WT)	8162	8546	8193	8235	8028	7828
	HTB1prom-mCitrine (tor1Δ)	8744	9227	8914	7180	7099	8119
	HTB1prom-mCitrine (spt21Δ)	14449	14235	14361	13714	12662	13381
	HTB1prom-mCitrine (hirΔ)	10131	9224	9355	17584	19644	19272
	HTB1prom-mCitrine (gcn2Δ)	9086	8174	8033	8734	9147	9244
