# Supplementary material for: Decoupled transcript and protein concentrations ensure histone homeostasis in different nutrients
Source: EMBO J. 2024 Sep 13;43(21):5141–68. doi: 10.1038/s44318-024-00227-w (PMC11535423; doi:10.1038/s44318-024-00227-w)
Supplement: Supplementary file 8 — Source data Fig. 6 [file 44318_2024_227_MOESM8_ESM.zip]

Archive with 11 entries (5 files):
- Figure 6/
- Figure 6/6B/
- Figure 6/6B/Figure 6B.xlsx
- Figure 6/6C/
- Figure 6/6C/Figure 6C.xlsx
- Figure 6/6D/
- Figure 6/6D/Figure 6D.xlsx
- Figure 6/6E/
- Figure 6/6E/Figure 6E.xlsx
- Figure 6/6F/
- Figure 6/6F/Figure 6F.xlsx
