# Supplementary material for: Decoupled transcript and protein concentrations ensure histone homeostasis in different nutrients
Source: EMBO J. 2024 Sep 13;43(21):5141–68. doi: 10.1038/s44318-024-00227-w (PMC11535423; doi:10.1038/s44318-024-00227-w)
Supplement: Supplementary file 8 — Source data Fig. 6 [file 44318_2024_227_MOESM8_ESM.zip › Figure 6/6B/Figure 6B.xlsx]

## Sheet: Sheet1
Figure 6B	YPD	sml1Δ		sml1Δrad53Δ		sml1Δrad53Δspt21Δ
		Mean fold change	Standard error	Mean fold change	Standard error	Mean fold change	Standard error
	HTB1	1	0.163433	0.885792	0.139296	0.940108	0.088314
	HTB2	1	0.228739	1.98874	0.527166	0.123747	0.010082
	ACT1	1	0.17539	0.635365	0.113259	0.520561	0.110763
	HHT2	1	0.151534	1.40066	0.373915	0.487029	0.03391
	Replicates
	HTB1	Relative mRNA concentration, 2^-DDCq
	sml1Δ	4.69017e-05	9.98416e-05	5.35038e-05	4.69017e-05	4.28603e-05
	sml1Δrad53Δ	3.52993e-05	5.20407e-05	8.10965e-05	3.03068e-05	5.81444e-05
	sml1Δrad53Δspt21Δ	3.57921e-05	6.58709e-05	6.7255e-05	5.16812e-05	5.20407e-05
	HTB2	Relative mRNA concentration, 2^-DDCq
	sml1Δ	0.000190226	0.000313336	0.000147	4.14003e-05	0.000161073
	sml1Δrad53Δ	0.000127254	0.000276583	0.000593	0.000139253	0.000560888
	sml1Δrad53Δspt21Δ	1.44357e-05	2.62013e-05	2.11e-05	2.08441e-05	2.29682e-05
	ACT1	Relative mRNA concentration, 2^-DDCq
	sml1Δ	0.001532	0.002801	0.001202	0.00149
	sml1Δrad53Δ	0.00061	0.001565	0.00144	0.00085
	sml1Δrad53Δspt21Δ	0.000413	0.00149	0.000977	0.000777
	HHT2	Relative mRNA concentration, 2^-DDCq
	sml1Δ	2.62e-05	8.22e-05	6.59e-05	4.96e-05	5.1e-05
	sml1Δrad53Δ	3.07e-05	5.35e-05	0.000155	4.29e-05	0.000103
	sml1Δrad53Δspt21Δ	2.16e-05	2.38e-05	3.36e-05	2.87e-05	2.62e-05
