# Supplementary material for: Decoupled transcript and protein concentrations ensure histone homeostasis in different nutrients
Source: EMBO J. 2024 Sep 13;43(21):5141–68. doi: 10.1038/s44318-024-00227-w (PMC11535423; doi:10.1038/s44318-024-00227-w)
Supplement: Supplementary file 8 — Source data Fig. 6 [file 44318_2024_227_MOESM8_ESM.zip › Figure 6/6C/Figure 6C.xlsx]

## Sheet: Sheet1
Figure 6C	SCGE	sml1Δ		sml1Δrad53Δ		sml1Δrad53Δspt21Δ
		Mean fold change	Standard error	Mean fold change	Standard error	Mean fold change	Standard error
	HTB1	1	0.242465	0.765387	0.14176	1.16092	0.161685
	HTB2	1	0.277477	1.81001	0.367169	0.152816	0.018315
	ACT1	1	0.186141	0.958273	0.366863	1.15026	0.119279
	HHT2	1	0.185502	1.66973	0.27273	0.665575	0.087209
	Replicates
	HTB1	Relative mRNA concentration, 2^-DDCq
	sml1Δ	1.97197e-05	2.3128e-05	5.97791e-05	6.31876e-05
	sml1Δrad53Δ	1.51534e-05	2.05572e-05	4.25642e-05	5.0268e-05	3.00974e-05
	sml1Δrad53Δspt21Δ	3.18135e-05	3.22576e-05	5.53906e-05	4.9576e-05	7.15842e-05
	HTB2	Relative mRNA concentration, 2^-DDCq
	sml1Δ	4.75564e-05	6.31876e-05	0.000199683	0.000118732
	sml1Δrad53Δ	9.51129e-05	8.57205e-05	0.000239116	0.000306888	0.000244141
	sml1Δrad53Δspt21Δ	1.26544e-05	2.42778e-05	1.59068e-05	1.19718e-05	1.7167e-05
	ACT1	Relative mRNA concentration, 2^-DDCq
	sml1Δ	0.000601145	0.000740096	0.00154305	0.00131566
	sml1Δrad53Δ	0.000422137	0.000455583	0.000821188	0.00270529	0.000626673
	sml1Δrad53Δspt21Δ	0.000690534	0.00118574	0.00127968	0.00137153	0.00151129
	HHT2	Relative mRNA concentration, 2^-DDCq
	sml1Δ	1.9995e-05	3.50555e-05	4.65777e-05
	sml1Δrad53Δ	2.56621e-05	6.06136e-05	6.58709e-05	7.41086e-05
	sml1Δrad53Δspt21Δ	1.3752e-05	3.03068e-05	2.21859e-05	2.39436e-05
