# Supplementary material for: Decoupled transcript and protein concentrations ensure histone homeostasis in different nutrients
Source: EMBO J. 2024 Sep 13;43(21):5141–68. doi: 10.1038/s44318-024-00227-w (PMC11535423; doi:10.1038/s44318-024-00227-w)
Supplement: Supplementary file 8 — Source data Fig. 6 [file 44318_2024_227_MOESM8_ESM.zip › Figure 6/6D/Figure 6D.xlsx]

## Sheet: Sheet1
Figure 6D		YPD		SCGE
		Mean fold change	Standard error	Mean fold change	Standard error
	sml1Δ	1	0	1	0
	sml1Δrad53Δ	2.06466	0.201276	2.01815	0.123721
	sml1Δrad53Δspt21Δ	0.327846	0.043836	0.250087	0.033269
	H2B YPD	Fold change with respect to sml1D
Replicates
sml1Δ	1	1	1	1
sml1Δrad53Δ	1.78323	2.18639	1.62421	2.66481
sml1Δrad53Δspt21Δ	0.184226	0.34159	0.365434	0.420135
	H2B SCGE	Fold change with respect to sml1D
Replicates
sml1Δ	1	1	1	1	1	1	1
sml1Δrad53Δ	2.34277	2.57723	1.75733	1.70171	2.20443	1.83442	1.70918
sml1Δrad53Δspt21Δ	0.368988	0.0625408	0.251041	0.28914	0.301262	0.254989	0.222647
