# Supplementary material for: Decoupled transcript and protein concentrations ensure histone homeostasis in different nutrients
Source: EMBO J. 2024 Sep 13;43(21):5141–68. doi: 10.1038/s44318-024-00227-w (PMC11535423; doi:10.1038/s44318-024-00227-w)
Supplement: Supplementary file 8 — Source data Fig. 6 [file 44318_2024_227_MOESM8_ESM.zip › Figure 6/6E/Figure 6E.xlsx]

## Sheet: Sheet1
Figure 6E
		doubling time [h]				doubling time [h]
	Replicates	YPD				SCGE
	sml1Δ	1.67201	1.61555	1.89636		2.49133	2.73432	2.83128
	sml1Δrad53Δ	1.69517	1.97211	1.94415		3.52816	3.74235	4.013
	sml1Δrad53Δspt21Δ	1.88038	2.04511	1.81815		3.00683	3.34637	2.88979
