# Supplementary material for: Decoupled transcript and protein concentrations ensure histone homeostasis in different nutrients
Source: EMBO J. 2024 Sep 13;43(21):5141–68. doi: 10.1038/s44318-024-00227-w (PMC11535423; doi:10.1038/s44318-024-00227-w)
Supplement: Supplementary file 8 — Source data Fig. 6 [file 44318_2024_227_MOESM8_ESM.zip › Figure 6/6F/Figure 6F.xlsx]

## Sheet: Sheet1
Figure 6F	Doubling time [h]
		YPD			SCGE
	WT	1.55065	1.57989	1.45372	2.62064	2.63545	2.68801
	HTB1/Δhtb1Δhtb2/Δhtb2	1.7319	2.19542	1.83798	2.57935	2.62415	2.64169
